# Supplementary material for: Prenatal Care in Combination with Maternal Educational Level Has a Synergetic Effect on the Risk of Neonatal Low Birth Weight: New Findings in a Retrospective Cohort Study in Kunshan City, China
Source: PLoS One. 2014 Nov 26;9(11):e113377. doi: 10.1371/journal.pone.0113377 (PMC4245141; doi:10.1371/journal.pone.0113377)
Supplement: File S1 — DATA FOR PONE-D-14-10234. (XLS) [file pone.0113377.s001.xls]

## Sheet: data
birthweek	week_fst	bmi0	r_w	freq_c	sex1	mage	freq2	week_fst2	rgz_c2	medu2	mjob2	jigou	birthwght2	group
41	10	18.13	0.403226	13	2	32	3	1	0	2	1	0	0	11
38	6	21.08	0.384615	2	1	23	0	0	0	0	2	0	0	0
39	17	21.08	0.738095	13	1	30	3	3	0	2	2	0	0	11
39	9	19.53	0.574074	9	2	23	2	1	0	1		0	0	7
39	10	18.96	0.571429	8	2	26	1	1	0	1	1	0	0	4
39	13	22.05	0.604167	6	1	34	1	3	0	2	1	1	0	5
40	13	21.48	0.444444	10	1	24	2	3	0	0	2	1	0	6
37	10	18.26	0.407407	7	1	27	1	1	0	1	4	0	0	4
39	14	20.82	0.354167	7	2	24	1	3	0	1	2	0	0	4
38	7	16.9	0.548387	5	1	24	0	0	0	1		0	0	1
41	11	19.78	0.637931	9	1	24	2	2	0	1		0	0	7
39	7	20.19	0.578125	8	1	29	1	0	0	2	1	0	0	5
39	16	17.8	0.565217	6	2	22	1	3	0	1	2	0	0	4
40	12	18.82	0.732143	11	1	26	3	2	0	1	2	0	0	10
37	13	20.76	0.625	7	1	25	1	3	0	2	1	0	0	5
39	14	22.06	0.54	9	2	24	2	3	0	2	1	0	0	8
39	8	20.14	0.435484	8	1	29	1	0	1	2	1	0	0	5
40	10	21.63	0.592593	4	1	27	0	1	0	2	1	0	0	2
39	12	18.59	0.480769	8	2	29	1	2	0	2	1	0	0	5
37	7	18.86	0.416667	9	2	28	2	0	0	1	2	0	1	7
35	18	29.1	0.53125	3	2	28	0	3	1	0	2	0	0	0
41	11	20.28	0.410714	7	2	31	1	2	0	0	2	0	0	3
39	9	22.48	0.586207	5	1	27	0	1	0	1	2	0	0	1
40	9	20.81	0.631579	5	2	24	0	1	0	1	2	0	0	1
40	12	14.02	0.423077	11	2	20	3	2	0	0	2	1	0	9
40	14	19.48	0.519231	8	2	23	1	3	0	0		0	0	3
40	7	18	0.454545	3	2	27	0	0	0	1	1	0	0	1
41	12	19.33	0.678571	7	1	25	1	2	0	0	2	0	0	3
41	13	21.23	0.351852	6	1	23	1	3	0	1	2	0	0	4
39	8	18.65	0.548387	7	1	23	1	0	0	1	2	0	0	4
40	9	18.37	0.433333	12	2	24	3	1	0	0	4	0	0	9
41	9	21.03	0.483333	12	2	21	3	1	0	0	2	1	0	9
42	9	21.3	0.666667	5	1	24	0	1	0	2	4	0	0	2
40	15	18.29	0.541667	10	2	22	2	3	0	0	2	1	0	6
35	9	16.42	0.541667	5	2	21	0	1	0	0	2	1	1	0
40	12	17.31	0.863636	5	2	24	0	2	0	1	1	0	0	1
38	14	21.29	0.586957	5	1	23	0	3	0	1	2	0	0	1
41	11	18.16	0.5	8	1	24	1	2	0	1	1	0	0	4
39	9	23.14	0.5	7	1	29	1	1		2	1	0	0	5
40	8	17.58	0.586207	7	1	26	1	0	0	2	1	0	0	5
41	12	18.37	0.5	9	2	27	2	2	0	2	1	0	0	8
39	8	19.14	0.467742	9	2	23	2	0	0	1	2	0	0	7
40	9	19.48	0.568966	6	1	25	1	1	0	1		0	0	4
41	10	21.77	0.466667	10	1	25	2	1	0	1	2	0	0	7
38	11	19.57	0.555556	5	1	27	0	2	0	2	1	0	0	2
38	10	22.22	0.571429	4	2	23	0	1	0	1	1	0	0	1
38	13	21.08	0.28	6	1	31	1	3	0	0		0	0	3
41	16	19.15	0.354167	12	1	29	3	3	0	2	1	0	0	11
38	11	19.81	0.769231	5	2	23	0	2	0	1	2	0	0	1
41	7	17.58	0.338235	9	2	27	2	0	0	2	1	0	0	8
38	12	21.67	0.68	8	1	32	1	2	0	0	2	0	0	3
40	7	17.22	0.515152	4	2	29	0	0	0	1	2	0	0	1
40	9	21.79	0.564516	7	1	29	1	1	0	2	1	0	0	5
40	10	16.9	0.466667	11	2	24	3	1	0	0	2	0	0	9
42	13	19.84	0.589286	9	1	26	2	3	0	1	2	0	0	7
40	11	17.77	0.517857	6	2	26	1	2	0	1	2	0	0	4
37	7	18.43	0.464286	8	1	28	1	0	0	2		0	0	5
37	6	18.73	0.466667	8	1	22	1	0	0	1	2	0	0	4
40	17	20.96	0.409091	4	1	24	0	3	0	1	1	0	0	1
41	11	19.47	0.566667	9	2	24	2	2	0	1	4	0	0	7
39	12	18.44	0.596154	8	1	24	1	2	0	1	1	0	0	4
40	6	19.92	0.107143	2	1	23	0	0	0	0	4	0	0	0
39	17	19.53	0.795455	6	2	25	1	3	0	1	3	0	0	4
38	14	23.05	0.5	7	1	23	1	3	0	1		0	0	4
40	13	21.51	0.555556	8	2	26	1	3	0	1	1	0	0	4
38	15	19.22	0.347826	6	1	30	1	3	0	1	2	0	0	4
39	9	17.78	0.433333	12	2	24	3	1	0	0	2	1	0	9
40	11	22.21	0.482143	10	1	25	2	2	0	1	2	0	0	7
41	10	20.83	0.677419	4	1	28	0	1	0	2	1	0	0	2
40	13	16.41	0.5	8	1	25	1	3	0	0	2	0	0	3
41	8	16.87	0.409091	14	1	24	3	0	0	1	2	0	0	10
40	11	19.96	0.696429	9	2	28	2	2	0	1	2	0	0	7
39	15	19.47	0.479167	8	2	29	1	3	0	0	2	0	0	3
40	10	19.31	0.586207	12	1	29	3	1	0	2	1	1	0	11
38	10	18.31	0.482143	7	1	26	1	1	0	2	1	0	0	5
40	8	20.31	0.5625	11	1	24	3	0	0	1	2	0	0	10
39	11	19.29	0.481481	11	2	26	3	2	0	2		0	0	11
40	8	22.23	0.790323	9	1	25	2	0	1	0	2	0	0	6
40	17	15.82	0.652174	10	1	22	2	3	0	1	2	0	0	7
40	10	18.69	0.466667	6	2	24	1	1	0	1	2	0	0	4
40	12	19.36	0.464286	4	2	24	0	2	0	0	4	0	0	0
38	6	22.89	0.177419	6	2	27	1	0	0	0	2	0	0	3
40	11	16.6	0.413793	8	2	24	1	2	0	2	1	0	0	5
40	9	18.82	0.392857	9	2	22	2	1	0	1		0	0	7
42	7	20.83	0.428571	8	1	26	1	0	0	1	2	1	0	4
38	11	18.43	0.5	8	1	26	1	2	0	1	1	0	0	4
40	11	20.83	0.655172	4	1	27	0	2	0	1		0	0	1
41	12	19.05	0.714286	6	2	23	1	2	0	0	4	0	0	3
36	19	21.68	0.5625	3	1	24	0	3	0	0	2	0	0	0
39	11	15.82	0.5	6	2	25	1	2	0	1	2	0	0	4
41	7	22.83	0.518519	4	1	26	0	0	0	0	3	0	0	0
38	9	17.6	0.448276	10	1	23	2	1	0	1	2	1	0	7
40	11	21.51	0.344828	8	2	24	1	2	0	1	2	0	0	4
41	6	18.83	0.367647	13	2	25	3	0	0	0	2	1	0	9
40	9	17.48	0.637931	9	2	25	2	1	0	1	2	0	0	7
41	9	17.51	0.403226	9	1	24	2	1	0	1		0	0	7
39	11	17.02	0.75	9	2	24	2	2	0	2	1	0	0	8
39	16	17.57	0.547619	9	1	23	2	3	0	0	3	1	0	6
39	12	19.14	0.480769	5	2	24	0	2	0	1	1	0	0	1
36	16	17.36	0.777778	6	1	25	1	3	0	1	4	0	0	4
38	9	21.63	0.892857	8	2	28	1	1	0	1		0	0	4
40	8	18.36	0.5	5	2	22	0	0	0	0	4	0	0	0
39	19	20.93	0.675	5	2	29	0	3	0	1	2	0	0	1
41	12	19.23	0.275862	11	1	26	3	2	0	2	1	0	0	11
40	11	23.05	0.844828	10	2	27	2	2	0	0	2	0	0	6
41	13	21.77	0.388889	6	2	23	1	3	0	0	3	0	0	3
38	6	23.83	0.483871	9	2	21	2	0	0	1	2	0	0	7
38	11	19.98	0.574074	10	1	26	2	2	0	1	2	0	0	7
40	14	20.32	0.44	8	1	25	1	3	0	1	2	0	0	4
39	12	20.14	0.557692	8	1	22	1	2	0	1	2	0	0	4
39	7	18.25	0.596774	8	2	25	1	0	0	1	3	0	0	4
38	10	16.17	0.410714	8	1	22	1	1	0	2	1	0	0	5
37	9	17.22	0.48	8	1	23	1	1	0	1	2	1	0	4
37	10	19.43	0.442308	8	1	29	1	1	0	1	1	0	0	4
40	10	18.75	0.551724	9	1	28	2	1	0	0	2	0	0	6
38	13	20.31	0.416667	8	1	24	1	3	0	1	2	0	0	4
38	14	22.04	0.645833	9	1	24	2	3	0	0	4	0	0	6
38	5	20.08	0.469697	4	1	22	0	0	1	1	2	1	0	1
40	15	19.83	0.6	6	2	25	1	3	0	2	1	0	0	5
40	12	20.31	0.68	9	2	23	2	2	0	1	2	0	0	7
38	7	17.22	0.666667	8	1	22	1	0	0	0	2	0	0	3
40	5	17.67	0.419355	9	1	25	2	0	0	2	1	1	0	8
39	8	22.03	0.37037	6	1	24	1	0	0	1	2	1	0	4
41	11	22.31	0.480769	9	1	25	2	2	0	0	3	1	0	6
39	10	21.88	0.482759	11	1	25	3	1	0	1	1	1	0	10
38	11	20.13	0.769231	9	1	24	2	2	0	0	2	0	0	6
41	8	18.67	0.466667	8	2	23	1	0	0	0	3		0	3
41	11	19.35	0.5	8	2	28	1	2	0	2	1	0	0	5
36	7	19.81	0.5	8	1	27	1	0	0	2	1	0	0	5
36	9	24.67	0.185185	9	1	29	2	1	0	0	3	1	0	6
39	11	17.72	0.285714	10	2	25	2	2	0	1	2	0	0	7
40	11	21.48	0.660714	6	2	23	1	2	0	1	4	0	0	4
38	11	21.01	0.73913	5	1	23	0	2	0	1	2	0	0	1
39	5	19.53	0.272727	11	2	22	3	0	0	1	2	1	0	10
39	11	23.6	0.571429	9	2	24	2	2	0	0	2	0	0	6
40	14	21.09	0.54	11	1	23	3	3	0	0	2	1	0	9
37	10	23.34	0.6	6	2	21	1	1	0	1	1	0	0	4
38	11	19.05	0.676471	3	2	24	0	2	0	0		0	0	0
39	11	18.59	0.833333	5	2	22	0	2	0	0	2	0	0	0
39	11	19.34	0.648148	8	1	23	1	2	0	1	2	0	0	4
41	9	18.71	0.435484	9	1	21	2	1	0	1	2	1	0	7
40	14	18.36	0.785714	3	2	25	0	3	0	1	4	0	0	1
40	5	21.09	0.191176	14	1	22	3	0	0	0	2	1	1	9
40	11	16.62	0.5	7	2	29	1	2	0	1	2	0	0	4
40	12	18.26	0.482143	4	1	22	0	2	0	1	2	0	0	1
40	14	22.03	0.75	11	2	24	3	3	0	2	1	0	0	11
39	12	23.43	0.111111	9	2	24	2	2	0	0	4	0	0	6
39	13	21.72	0.76	5	2	25	0	3	0	1	4	0	0	1
38	8	16.82	0.3	10	1	23	2	0	0	1	2	1	0	7
38	4	19.83	0.606061	7	1	24	1	0	0	0	2	0	0	3
40	10	20.31	0.65	6	1	26	1	1	0	2	2	0	0	5
40	10	18.43	0.482759	10	2	25	2	1	0	1	1	0	0	7
41	13	21.37	0.333333	2	1	25	0	3	0	1	4	0	0	1
39	9	18.36	0.362069	9	2	23	2	1	0	1	2	0	0	7
40	16	21.23	0.458333	9	2	25	2	3	0	1	2	0	0	7
38	12	18.29	0.461538	9	1	25	2	2	0	0		0	0	6
40	11	19.23	0.706897	12	1	23	3	2	0	1	4	0	0	10
38	9	17.63	0.62069	11	2	21	3	1	0	1	2	0	0	10
39	9	16	0.5	11	2	21	3	1	0	0	2	1	0	9
39	12	21.09	0.907407	6	1	26	1	2	0	1	1	0	0	4
39	6	16.43	0.409091	10	1	22	2	0	0	0	2	1	0	6
39	5	24.14	0.3	8	2	23	1	0	0	1	2	1	0	4
37	10	20.4	0.461538	6	1	23	1	1	0	0	2		0	3
38	4	20.03	0.483333	8	1	22	1	0	0	1	2	1	0	4
40	9	22.83	0.4	9	2	25	2	1	0	0	4	0	0	6
41	14	20.7	0.519231	4	2	31	0	3	0	1	2	0	0	1
39	13	19.76	0.48	6	2	23	1	3	0	1	2	1	0	4
40	13	21.23	0.557692	8	1	26	1	3	0	2	1	0	0	5
40	8	18.97	0.5625	6	2	24	1	0	0	0	2	0	0	3
40	11	16.75	0.5	6	1	25	1	2	0	0	2	0	0	3
39	13	17.92	0.461538	9	1	23	2	3	0	1	2	1	0	7
41	9	20.57	0.548387	13	2	23	3	1	0	0	2	1	0	9
41	13	20.58	0.357143	13	2	22	3	3	0	0	2	1	0	9
40	10	17.03	0.583333	9	2	23	2	1	0	1	2	1	0	7
39	9	16.77	0.666667	11	1	25	3	1	0	0	2	0	0	9
41	15	21.23	0.346154	13	1	24	3	3	0	0	2	1	0	9
41	6	19.82	0.323529	13	2	23	3	0	0	1	2	0	0	10
39	15	18.7	0.571429	8	1	25	1	3	0	0	3	1	0	3
39	7	24.34	0.5	11	1	24	3	0	0	0	3	1	0	9
40	5	19.35	0.279412	9	2	22	2	0	0	0	2	1	0	6
39	6	18.37	0.53125	8	1	25	1	0	1	0	2	1	0	3
39	7	17.48	0.354839	13	1	23	3	0	0	0	2	1	0	9
38	17	20.7	0.47619	12	1	23	3	3	0	1	2	0	0	10
40	5	18.39	0.484848	10	2	25	2	0	0	0	2	1	0	6
39	23	25.46	0.6875	4	2	25	0	3	0	0	3	1	0	0
40	9	18.49	0.366667	11	1	26	3	1	0	0	3	1	0	9
41	8	19.68	0.548387	12	1	25	3	0	0	0	2	1	0	9
40	10	23.62	0.25	12	2	24	3	1	0	1	1	1	0	10
38	4	24.65	0.147059	10	1	29	2	0	0	0	2	1	0	6
40	11	21.83	0.625	3	1	28	0	2	0	0	2	1	0	0
41	6	18.03	0.382353	12	2	23	3	0	0	0	3	0	0	9
41	6	20.08	0.411765	4	2	26	0	0	1	0	4	0	0	0
40	9	19.14	0.290323	11	1	28	3	1	0	1	3	1	0	10
39	5	18.96	0.3125	8	2	24	1	0	0	0	4	1	0	3
33	10	22.89	0.138889	4	1	34	0	1	0	0	3	1	1	0
40	6	20.23	0.393939	8	1	25	1	0	0	0	2	0	0	3
37	11	18.8	0.365385	9	1	22	2	2	0	1		1	0	7
40	11	21.23	0.259259	11	1	25	3	2	0	0	2	1	0	9
40	7	20.83	0.121212	11	2	23	3	0	0	1	1	1	0	10
39	7	20.08	0.40625	12	1	22	3	0	0	1	2	1	0	10
42	9	21.63	0.234375	16	2	22	3	1	0	0	2	1	0	9
40	6	20.57	0.390625	11	1	21	3	0	0	1	2	1	0	10
41	6	20.03	0.367647	14	2	23	3	0	0	2	1	1	0	11
40	7	19.53	0.5625	8	1	25	1	0	0	1	2	1	0	4
38	12	21.88	0.48	10	1	20	2	2	0	0	2	1	0	6
41	8	21.3	0.258065	12	2	26	3	0	0	1	2	1	0	10
40	8	17.81	0.421875	12	2	26	3	0	0	2	1	1	0	11
39	8	20.94	0.283333	11	1	23	3	0	0	0		1	0	9
39	8	20.96	0.183333	12	2	21	3	0	0	1	2	1	0	10
39	9	20.93	0.362069	14	1	24	3	1	0	1	2	1	0	10
40	7	23.15	0.596774	13	2	33	3	0	0	0		1	0	9
40	9	17.43	0.483871	14	2	24	3	1	0	2	2	1	0	11
40	5	20.28	0.457143	8	2	27	1	0	0	2	1	1	0	5
41	6	22.41	0.5625	9	1	22	2	0	0	1	4	1	0	7
41	6	15.91	0.470588	9	2	25	2	0	0	1	2	1	0	7
38	6	22.58	0.40625	12	1	33	3	0	0	0	3	1	0	9
38	6	18.18	0.34375	11	2	21	3	0	0	1	4	1	0	10
40	10	17.63	0.655172	6	1	21	1	1	0	0	2	1	0	3
38	9	19.81	0.166667	9	1	23	2	1	0	1	4	1	0	7
40	6	23.83	0.3	5	1	29	0	0	0	0	4	1	0	0
39	7	20	0.34375	12	1	24	3	0	0	0	4	1	0	9
40	7	27.73	0.453125	8	2	23	1	0	0	1		1	0	4
41	6	21.23	0.333333	11	2	23	3	0	0	0	2	1	0	9
40	16	24.39	0.458333	15	1	25	3	3	0	1	2	1	0	10
39	7	21.67	0.435484	11	2	26	3	0	0	0	2	1	0	9
40	16	21.29	0.522727	9	1	23	2	3	0	0	2	1	0	6
40	11	22.64	0.285714	13	1	23	3	2	0	0	3	1	0	9
40	8	21.09	0.451613	13	2	21	3	0	0	0		1	0	9
41	7	18.36	0.382353	12	2	24	3	0	0	1	3	1	0	10
38	8	20.55	0.316667	11	2	23	3	0	0	1	2	1	0	10
40	7	19.56	0.516667	8	2	27	1	0	0	2	1	1	0	5
39	6	17.43	0.234375	13	2	22	3	0	0	1	3	1	0	10
40	17	18.36	0.608696	9	2	21	2	3	0	0		1	0	6
37	11	17.26	0.666667	6	1	22	1	2	0	0	2	0	0	3
41	10	22.41	0.566667	9	1	27	2	1	0	1	4	0	0	7
39	11	15.43	0.5	8	2	23	1	2	0	1		1	0	4
40	10	20.03	0.566667	3	2	26	0	1	0	2	1	0	0	2
40	6	20.7	0.393939	12	1	21	3	0	0	0	2	1	0	9
40	11	20.45	0.529412	2	2	28	0	2	0	2	1	0	0	2
41	8	19.47	0.393939	3	2	33	0	0	0	0	2	0	0	0
38	8	17.77	0.35	10	1	21	2	0	0	1		1	0	7
40	7	22.32	0.433333	10	2	21	2	0	0	1	3	1	0	7
38	5	15.82	0.393939	11	1	22	3	0	0	0	2	1	0	9
41	7	20.43	0.484848	14	2	26	3	0	0	0	2	1	0	9
38	35	22.6	0.5	2	2	22	0	3	0	1	2	0	0	1
38	10	15.82	0.365385	6	1	23	1	1	0	1	1	0	0	4
39	9	17.63	0.586207	10	1	23	2	1	0	1	2	1	0	7
40	9	21.48	0.533333	7	2	25	1	1	0	1	2	0	0	4
39	13	17.59	0.6	7	1	22	1	3	0	0		0	0	3
41	35	24.22	0.833333	6	2	25	1	3	0	1		0	0	4
39	8	20.89	0.383333	9	2	24	2	0	0	1	2	0	0	7
39	5	18.03	0.485294	9	1	24	2	0	0	0	2	1	0	6
39	12	22.37	0.685185	12	1	25	3	2	0	1	2	0	0	10
40	11	21.76	0.862069	9	2	25	2	2	0	1	2	0	0	7
39	13	21.53	0.72	4	2	30	0	3	0	1	1	0	0	1
40	11	20.12	0.258621	7	2	27	1	2	0	1	2	0	0	4
39	11	17.15	0.607143	7	1	24	1	2	0	2	4	0	0	5
37	13	19.57	0.5	8	1	26	1	3	0	1	2	0	0	4
39	11	17.75	0.655172	4	1	23	0	2	0	1	2	0	0	1
40	9	19.92	0.516667	8	2	24	1	1	0	1	4	0	0	4
39	5	22.03	0.368421	3	1	26	0	0	0	1	1	1	0	1
38	11	19.2	0.740741	11	1	29	3	2	0	1	2	0	0	10
38	10	17.13	0.519231	7	2	27	1	1	0	2	1	0	0	5
40	9	20.54	0.387097	14	1	22	3	1	1	0	2	1	0	9
42	7	23.24	0.455882	9	2	28	2	0	1	0	2	1	0	6
40	10	22.12	0.65	9	1	23	2	1	0	0	3	1	0	6
39	7	17.63	0.390625	12	2	25	3	0	0	2	4	1	0	11
39	7	17.11	0.421875	4	2	25	0	0	0	0	3	0	0	0
40	6	23.63	0.484848	13	2	24	3	0	0	0	2	1	0	9
40	5	22.03	0.451613	5	1	25	0	0	0	0	3	1	0	0
40	7	27.47	0.4375	13	2	23	3	0	0	1	2	1	0	10
39	11	20	0.553571	3	1	22	0	2	1	0	3	1	0	0
40	6	17.78	0.530303	6	1	24	1	0	1	1	2	1	0	4
41	11	17.97	0.4	2	2	27	0	2	0	0	3	0	0	0
41	7	19.29	0.454545	11	1	22	3	0	0	1		1	0	10
39	5	20.94	0.734375	4	1	23	0	0	0	1	4	1	0	1
39	8	16.42	0.666667	6	2	30	1	0	0	2	1	0	0	5
39	7	17.8	0.375	10	1	22	2	0	1	0	2	1	0	6
42	6	18.78	0.548387	2	1	29	0	0	0	1		1	0	1
38	6	19.34	0.467742	11	1	23	3	0	0	0	3	1	0	9
40	6	17.1	0.4375	9	1	23	2	0	0	2	2	1	0	8
38	9	20.73	0.446429	9	1	23	2	1	0	1	2	1	0	7
39	7	23.62	0.451613	13	2	23	3	0	0	1	2	0	0	10
40	23	22.59	0.382353	6	2	23	1	3	0	1	3	0	0	4
38	9	21.79	0.448276	8	1	24	1	1	0	0	2	1	0	3
39	11	19.23	0.428571	13	2	23	3	2	0	1		1	0	10
40	7	18.37	0.465517	7	1	28	1	0	0	1	1	1	0	4
40	11	16.51	0.706897	6	1	25	1	2	0	1	4	0	0	4
39	9	20.57	0.383333	5	1	21	0	1	0	1	2	0	0	1
41	12	21.23	0.517241	9	1	23	2	2	0	2	1	0	0	8
39	12	17.72	0.611111	9	1	25	2	2	0	1		0	0	7
39	9	14.84	0.517241	4	2	23	0	1	0	1	2	0	0	1
40	10	20.4	0.366667	10	1	37	2	1	0	0	2	1	0	6
40	12	17.15	0.826923	3	2	26	0	2	0	1	1	0	0	1
39	11	22.31	0.425926	4	1	24	0	2	0	2	1	0	0	2
41	13	17.26	0.696429	11	1	25	3	3	0	1	2	0	0	10
40	7	19.98	0.651515	3	1	24	0	0	0	1	4	0	0	1
42	9	18.14	0.359375	6	1	24	1	1	0	1	2	1	0	4
38	10	19.53	0.346154	6	2	24	1	1	0	2	1	0	0	5
41	5	18.67	0.444444	12	1	24	3	0	0	0	3	1	0	9
40	13	21.85	0.611111	7	1	25	1	3	0	0	2	0	0	3
39	10	16.49	0.571429	5	1	24	0	1	0	1	2	0	0	1
40	13	16.18	0.44	8	2	26	1	3	0	1	4	1	0	4
39	8	20.58	0.466667	8	1	21	1	0	0	0	3	1	0	3
39	11	18.13	0.481481	8	1	27	1	2	0	1		0	0	4
38	9	20.32	0.637931	9	2	25	2	1	0	1		0	0	7
41	9	20.03	0.6875	12	1	26	3	1	0	0	2	0	0	9
39	7	27.34	0.6875	4	2	29	0	0	0	1	2	0	0	1
40	13	21.48	0.44	9	2	27	2	3	0	1	4	0	0	7
40	14	19.53	0.634615	12	2	24	3	3	0	1	2	0	0	10
39	7	22.6	0.0833333	8	2	22	1	0	0	0	2	1	0	3
40	11	19.11	0.241379	3	1	23	0	2	0	0	2	1	0	0
40	7	16.16	0.306452	10	1	22	2	0	0	0	2	1	0	6
39	12	21.63	0.222222	11	1	25	3	2	0	1		1	0	10
40	7	19.96	0.424242	5	2	23	0	0	0	1	2	1	0	1
37	6	20.51	0.683333	5	2	25	0	0	0	0	3	0	0	0
39	5	20.9	0.403226	7	1	22	1	0	0	0	2	1	0	3
40	6	19.15	0.328125	9	1	22	2	0	0	0	2	1	0	6
39	10	20.6	0.388889	9	2	25	2	1	0	1		1	0	7
40	6	22.87	0.515625	10	1	24	2	0	0	1	2	0	0	7
40	5	20.03	0.5	6	1	29	1	0	0	0		0	0	3
34	8	20.55	0.307692	2	1	27	0	0	0	0	2	1	0	0
40	6	19.73	0.225806	2	1	24	0	0	0	1	2	1	0	1
40	8	19.03	0.333333	6	1	22	1	0	0	0	2	1	0	3
31	6	18.37	0.5	3	2	23	0	0	0	0	2	1	1	0
41	11	18.55	0.482143	8	2	22	1	2	0	0	2	1	0	3
39	5	19.78	0.393939	9	1	23	2	0	0	1	2	0	0	7
41	5	20.96	0.441176	11	2	24	3	0	0	0	2	1	0	9
38	8	18.63	0.362069	7	1	21	1	0	0	0		1	0	3
40	7	19.05	0.333333	8	2	23	1	0	0	0	2	0	0	3
41	6	20.66	0.428571	10	1	25	2	0	0	1		0	0	7
40	6	17.94	0.375	10	1	23	2	0	0	0	2	1	0	6
39	10	21.23	0.607143	11	2	24	3	1	0	0	3	1	0	9
40	10	20.2	0.6	10	1	25	2	1	0	0	3	1	0	6
40	8	22.27	0.25	8	1	25	1	0	0	1	2	0	0	4
40	12	23.44	0.464286	6	1	32	1	2	0	2	2	0	0	5
41	20	19.81	0.5	7	1	25	1	3	0	1	2	0	0	4
37	8	18.22	0.448276	10	1	23	2	0	0	0	2	1	0	6
41	12	26.11	0.448276	8	2	24	1	2	0	0	2	0	0	3
36	6	20.78	0.3	6	1	22	1	0	0	1		0	0	4
39	37	25.78	1.25	2	2	24	0	3	0	1	1	0	0	1
38	11	21.78	0.576923	9	2	27	2	2	0	2	1	0	0	8
38	11	20.9	0.980769	7	1	24	1	2	0	1	2	0	0	4
38	10	19.53	0.925926	5	1	27	0	1	0	1	2	0	0	1
39	11	20.57	0.821429	12	1	23	3	2	0	1	2	0	0	10
41	16	18.49	0.52	8	1	26	1	3	0	1	1	0	0	4
40	12	20.2	0.392857	8	1	25	1	2	0	0	2	0	0	3
39	9	20.2	0.551724	7	2	24	1	1	0	0	2	1	0	3
37	9	17.97	0.321429	10	1	23	2	1	0	0	2	1	0	6
39	8	23.71	0.566667	3	1	25	0	0	0	0	2	1	0	0
39	10	20.81	0.857143	9	2	23	2	1	0	0	3	1	0	6
40	11	21.63	0.172414	7	1	24	1	2	0	0	3	1	0	3
36	9	22.43	0.37037	11	2	22	3	1	0	0	2	1	0	9
41	7	20.25	0.378788	7	1	23	1	0	0	0	3	1	0	3
42	7	25.72	0.588235	15	2	24	3	0	0	0	3	1	0	9
38	8	21.88	0.383333	5	1	38	0	0	0	0	3	1	0	0
39	8	19.53	0.4	10	2	24	2	0	0	1	2	1	0	7
39	10	22.27	0.344828	11	2	21	3	1	0	0	3	1	0	9
40	4	23.05	0.28125	9	2	23	2	0	0	0	2	1	0	6
39	6	19.1	0.466667	11	2	22	3	0	0	0	2	1	0	9
40	4	20.57	0.397059	10	1	23	2	0	0	1	1	1	0	7
39	7	16.65	0.4	9	1	23	2	0	0	0	3	1	0	6
40	11	18.21	0.482143	7	1	25	1	2	0	0	2	1	0	3
39	5	23.23	0.266667	7	2	24	1	0	0	0	3	1	0	3
39	6	19.13	0.0322581	9	2	23	2	0	0	1	2	1	0	7
40	6	20.03	0.21875	11	2	23	3	0	0	1	2	1	0	10
37	5	27.55	0.290323	10	1	24	2	0	0	0	2	1	0	6
39	4	20.03	0.3125	10	2	27	2	0	0	0	2	1	0	6
41	10	22.27	0.321429	10	2	23	2	1	0	0	2	1	0	6
39	5	19.81	0.203125	9	2	24	2	0	0	1	2	1	0	7
40	10	24.44	0.54	7	1	25	1	1	0	1	1	1	0	4
38	6	19.33	0.419355	10	1	23	2	0	0	1	3	1	0	7
40	11	17.63	0.545455	7	2	20	1	2	0	0		1	0	3
40	5	21.6	0.580645	9	1	22	2	0	0	0	2	1	0	6
39	6	26.29	0.28125	7	2	25	1	0	0	0	2	1	0	3
38	6	22.96	0.484375	11	2	22	3	0	0	0	2	1	0	9
40	3	21.36	0.527778	12	1	25	3	0	0	0	2	1	0	9
40	14	17.43	0.423077	6	2	26	1	3	0	2	1	0	0	5
40	11	17.53	0.37931	12	1	21	3	2	0	1	2	0	0	10
39	12	22.03	0.555556	10	1	26	2	2	0	1	2	0	0	7
39	10	20.93	0.678571	10	2	24	2	1	0	1		0	0	7
39	8	18.67	0.5	8	1	22	1	0	0	1	2	0	0	4
39	9	19.31	0.431034	6	1	26	1	1	0	2	2	0	0	5
38	12	21.45	0.90625	5	2	24	0	2	0	1	4	0	0	1
40	11	18.31	0.75	6	1	24	1	2	1	1	2	0	0	4
40	11	19.53	0.482143	9	2	27	2	2	0	2	1	0	0	8
38	8	16.16	0.533333	7	1	27	1	0	0	0		0	0	3
40	10	17.77	0.431034	7	2	28	1	1	0	0		0	0	3
39	17	24.22	0.795455	7	1	29	1	3	0	1	2	0	0	4
39	8	19.73	0.326923	3	1	22	0	0		1	4	0	0	1
41	9	18.43	0.435484	11	2	26	3	1	0	1	2		0	10
39	8	18.44	0.8	12	2	27	3	0	0	2		1	0	11
40	10	16.73	0.6	5	1	24	0	1	0	1	2	0	0	1
37	7	23.63	0.470588	10	1	26	2	0	0	2	4	0	0	8
40	9	19.63	0.612903	9	2	27	2	1	1	1	2	0	0	7
40	12	17.63	0.875	12	2	24	3	2	0	0	4	0	0	9
40	8	23.34	0.53125	8	1	29	1	0	0	1	2	0	0	4
41	8	18.75	0.2	4	2	26	0	0	0	1	1	0	0	1
39	13	17.22	0.68	3	1	22	0	3	0	1	2	0	0	1
39	10	20.55	0.603448	7	1	24	1	1	0	1	3	0	0	4
39	14	23.33	0.38	6	1	27	1	3	0	2	1	0	0	5
40	13	19.57	0.722222	9	1	23	2	3	0	1	2	0	0	7
39	6	18.83	0.5	7	1	25	1	0	0	0	2	0	0	3
43	28	21.37	0.4	3	2	27	0	3	0	0	2	0	0	0
40	12	20.43	0.392857	8	2	23	1	2	0	0	2	0	0	3
40	11	19.92	0.241379	10	2	26	2	2	0	0	4	0	0	6
38	22	20.83	0.866667	5	1	26	0	3	0	1	4	0	0	1
41	12	20.7	0.482143	8	1	23	1	2	0	1	1	0	0	4
41	12	17.5	0.553571	4	2	22	0	2	0	1	1	0	0	1
39	9	18.05	0.672414	11	1	23	3	1	0	1	2	0	0	10
41	10	16.87	0.461538	8	2	24	1	1	0	2	3	1	0	5
39	12	17.83	0.730769	8	2	23	1	2	0	0	2	0	0	3
40	12	21.83	0.653846	6	2	23	1	2	0	1	4	0	0	4
37	6	22.67	0.483871	9	1	24	2	0	0	1		1	0	7
41	12	19.14	0.678571	10	1	22	2	2	0	1	2	0	0	7
41	11	18.66	0.448276	8	1	24	1	2	0	2	1	0	0	5
39	11	20.81	0.461538	8	1	26	1	2	0	1	2	0	0	4
39	4	18.66	0.484375	10	2	23	2	0	0	1	3	0	0	7
39	15	21.64	0.333333	4	1	23	0	3	0	1	2	0	0	1
39	9	22.58	0.433333	9	2	27	2	1	0	1		0	0	7
41	12	20.81	0.482759	13	2	22	3	2	0	1	4	0	0	10
39	11	18.83	0.722222	10	2	25	2	2	0	1	1	0	0	7
36	11	16.02	0.608696	6	1	24	1	2	0	1	2	0	0	4
40	15	22.83	0.673913	7	2	24	1	3	0	1	2	0	0	4
39	9	18.43	0.533333	10	2	25	2	1	0	2	1	0	0	8
41	11	17.72	0.4	6	1	24	1	2	0	1	1	0	0	4
40	17	21.23	0.826087	6	2	27	1	3	0	1	2	0	0	4
39	5	18.49	0.30303	11	1	25	3	0	0	2	2	0	0	11
40	15	20.75	0.66	11	2	26	3	3	0	1	2	0	0	10
40	28	21.88	1.22222	7	1	24	1	3	0	0	2	1	0	3
40	19	20.03	0.6	8	2	24	1	3	0	1	3	1	0	4
37	11	20.31	0.730769	7	1	26	1	2	0	1	2	0	0	4
38	9	16.97	0.428571	8	2	29	1	1	0	2	1	0	0	5
40	11	24.44	0.571429	5	2	22	0	2	0	1	2	0	0	1
38	11	21.56	0.596154	9	2	24	2	2	0	0	2		0	6
42	9	19.43	0.421875	5	1	27	0	1	0	1	3	0	0	1
40	6	18.75	0.34375	7	1	21	1	0	0	0	2	1	0	3
39	13	25.15	0.208333	11	1	24	3	3	0	0	2	1	0	9
41	7	24.74	0.59375	9	2	23	2	0	0	0	2	1	0	6
39	8	27.04	0.38	7	1	34	1	0	0	0	2	1	0	3
41	8	18.97	0.424242	9	1	26	2	0	0	0	2	1	0	6
40	12	23.5	0.42	9	1	26	2	2	0	1	2	1	0	7
38	11	22.27	0.8	11	1	24	3	2	0	0	2	1	0	9
40	8	21.08	0.466667	7	1	35	1	0	0	0	3	1	0	3
40	9	20.55	0.645161	12	1	22	3	1	0	0	3	1	0	9
39	4	22.03	0.290323	9	1	25	2	0	0	0	2	1	0	6
41	10	19.18	0.5	11	2	25	3	1		0	2	1	0	9
40	8	18.59	0.433333	11	1	23	3	0	0	1	2	1	0	10
38	5	22.07	0.383333	8	2	26	1	0	0	0	2	1	0	3
40	8	20.51	0.467742	10	1	22	2	0	0	0		0	0	6
40	12	20.03	0.611111	4	1	26	0	2	0	1	2	0	0	1
39	24	25.22	0.466667	9	2	21	2	3	0	1	2	0	0	7
40	6	17.67	0.53125	7	1	23	1	0	0	1	2	0	0	4
40	9	17.19	0.532258	10	1	25	2	1	0	0		0	0	6
39	16	22.31	0.586957	12	1	23	3	3	0	2		0	0	11
41	15	22.85	0.3125	9	1	31	2	3	0	0	3	1	0	6
41	9	21.08	0.833333	7	2	24	1	1	0	0	2	1	0	3
37	7	18.44	0.616667	5	2	24	0	0	0	2	1	0	0	2
41	12	22.66	0.344828	8	1	28	1	2	0	0	2	0	0	3
40	10	19.71	0.517241	9	1	24	2	1	0	1	4	0	0	7
41	8	22.66	0.348485	10	1	25	2	0	0	1	2	0	0	7
40	10	22.23	0.714286	10	2	29	2	1	0	2	1	0	0	8
37	10	20.7	0.576923	5	2	24	0	1	0	1	2	0	0	1
40	9	22.38	0.612903	8	2	23	1	1	0	1	1	0	0	4
40	6	18.22	0.46875	8	1	23	1	0	0	1		0	0	4
41	11	18.89	0.416667	8	2	25	1	2	0	1	2	0	0	4
38	10	19.53	0.857143	10	2	26	2	1	0	1	2	0	0	7
38	14	19.98	0.666667	8	2	21	1	3	0	1	2	0	1	4
38	12	21.09	0.423077	7	2	29	1	2	0	2	1	0	0	5
40	7	21.83	0.242424	6	1	23	1	0	0	1	2	0	0	4
40	6	16.65	0.439394	8	1	25	1	0	0	1	2	0	0	4
38	12	18.63	0.847826	8	1	24	1	2		1	2	0	0	4
41	12	18.03	0.517241	10	1	23	2	2	0	0	3	0	0	6
41	8	17.78	0.516129	12	2	24	3	0	0	2	1	0	0	11
41	11	18.9	0.466667	14	1	29	3	2	0	1	2	0	0	10
39	11	18.44	0.232143	8	1	24	1	2	0	1	2	0	0	4
40	14	22.04	0.434783	7	1	22	1	3	0	1	2	1	0	4
40	11	21.76	0.482143	7	2	29	1	2	0	1	2	0	0	4
39	8	19.05	0.666667	9	1	23	2	0	0	1		0	0	7
40	9	18.94	0.35	7	1	23	1	1	0	1	2	0	0	4
39	5	16.02	0.411765	12	2	25	3	0	0	0	2	1	0	9
41	5	18.03	0.470588	7	2	24	1	0	0	1	2	0	0	4
40	5	20.28	0.371429	9	2	29	2	0	0	1	3	1	0	7
39	10	19.53	0.448276	7	1	28	1	1	0	2	4	0	0	5
39	10	23.44	0.310345	11	1	23	3	1	0	1	2	1	0	10
41	5	20.22	0.458333	7	2	23	1	0	0	0	3	1	0	3
38	9	18.83	0.16	5	2	25	0	1	0	2	1	0	0	2
40	5	22.72	0.264706	8	1	21	1	0	0	0	2	1	0	3
41	4	22.03	0.328571	8	2	26	1	0	0	0	2	1	0	3
42	10	25.44	0.322581	3	2	25	0	1	0	0		1	0	0
40	8	23.81	0.28125	11	2	24	3	0	0	0	2	1	0	9
40	9	23.63	0.586207	9	2	24	2	1	0	0	3	1	0	6
39	10	21.48	0.448276	10	1	25	2	1	0	0	2	1	0	6
41	5	19.24	0.227273	9	2	23	2	0	0	0	3	1	0	6
37	8	22.6	0.392857	8	1	22	1	0	0	0	2	1	0	3
39	5	20.96	0.242424	9	1	24	2	0	0	1	2	1	0	7
41	4	22.41	0.1875	9	1	27	2	0	0	1	2	1	0	7
41	6	19.92	0.323529	12	1	23	3	0	0	1	2	1	0	10
36	4	21.91	0.375	7	2	23	1	0	0	0	2	1	0	3
39	10	21.1	0.785714	10	2	24	2	1	0	0	2	1	0	6
40	7	30.04	0.30303	6	1	28	1	0	1	0	2	1	0	3
41	8	23.14	0.28125	9	1	23	2	0	0	0	3	1	0	6
40	6	17.63	0.25	9	1	21	2	0	0	0	2	1	0	6
39	5	21.88	0.176471	2	2	21	0	0	0	0	2	1	0	0
41	8	21.34	0.227273	4	1	24	0	0	0	1	2	0	0	1
37	12	21.03	0.520833	8	1	26	1	2	0	2	1	0	0	5
39	7	16.9	0.40625	9	1	24	2	0	0	1	2	0	0	7
38	5	20.31	0.390625	5	2	30	0	0	0	2	1	0	0	2
41	9	22.1	0.8125	8	2	22	1	1	0	0		0	0	3
41	9	20.2	0.583333	8	1	24	1	1	0	0		0	0	3
38	16	17.67	0.428571	7	1	28	1	3	0	2	1	0	1	5
41	22	21.09	0.647059	6	2	28	1	3	0	0		0	0	3
39	12	20.96	0.692308	9	1	31	2	2	0	1	2	0	0	7
41	10	26.53	0.55	4	2	24	0	1	0	1	2	0	0	1
40	9	19.92	0.333333	8	1	26	1	1	0	1	1	0	0	4
41	12	18.82	0.392857	7	2	24	1	2	0	1	4	0	0	4
40	6	20.45	0.444444	7	2	24	1	0	0	0	2	1	0	3
40	10	19.05	0.368421	5	1	25	0	1	0	2	1	0	0	2
39	14	21.48	0.666667	3	2	28	0	3	0	1	2	0	0	1
40	8	19.63	0.419355	12	2	23	3	0	0	1	3	1	0	10
41	10	19.43	0.846154	4	2	24	0	1	0	1	4	1	0	1
41	8	19.15	0.516667	11	2	24	3	0	0	0	2	1	0	9
38	11	23.44	0.555556	10	1	23	2	2	0	1	4	1	0	7
40	11	17.97	0.672414	4	2	28	0	2	0	2	1	0	0	2
41	14	19.15	0.74	13	2	27	3	3	0	1	2	0	0	10
39	14	21.22	0.52	9	2	24	2	3	0	0		0	0	6
42	12	16.43	0.465517	13	2	24	3	2	0	1	2	0	0	10
36	10	21.5	0.615385	6	2	25	1	1	0	2	1	0	0	5
41	8	18.03	0.25	3	2	24	0	0	0	2	1	0	0	2
42	11	20.83	0.466667	8	2	26	1	2	0	2	1	0	0	5
40	4	17.58	0.583333	9	1	23	2	0	0	2	2	1	0	8
37	7	22.03	0.533333	9	1	22	2	0	0	0	2	1	1	6
38	7	19.86	0.322581	9	1	24	2	0	0	0	2	1	0	6
41	8	22.21	0.266667	10	2	23	2	0	0	1	2	1	0	7
40	12	18.43	0.481481	5	1	25	0	2	0	0	3	1	0	0
41	8	19.43	0.532258	6	2	24	1	0	0	0	2	0	0	3
41	10	18.37	0.466667	11	1	23	3	1	0	0	2	1	0	9
40	4	19.73	0.414286	9	2	28	2	0	0	0	3	1	0	6
38	5	21.09	0.548387	8	1	29	1	0	0	1	2	1	0	4
40	4	22.6	0.472222	11	1	24	3	0	0	0	3	1	0	9
40	6	19.15	0.387097	9	2	23	2	0	0	0	2	1	0	6
40	14	17.58	0.5	13	1	22	3	3	0	1	2	1	0	10
41	6	27.82	0.0714286	9	2	24	2	0	0	0	2	1	0	6
38	16	19.72	1.36364	5	1	32	0	3	1	0	3	1	0	0
40	15	20.43	0.521739	8	1	23	1	3	0	0	2	1	0	3
39	17	20.43	0.619048	12	2	25	3	3	0	0	3	1	0	9
40	10	17.58	0.592593	13	2	22	3	1	0	1	2	1	0	10
38	15	21.4	0.217391	8	1	25	1	3	0	1	3	1	0	4
39	14	18.75	0.6	14	2	23	3	3	0	0	2	1	0	9
39	26	22.6	0.846154	10	1	27	2	3	0	1	2	1	0	7
39	5	18.67	0.411765	9	2	22	2	0	0	1	2	1	0	7
39	19	20.81	0.409091	9	1	32	2	3	0	0	3	1	0	6
40	17	22.66	0.5	10	1	22	2	3	0	0	2	1	0	6
39	20	21.88	0.5	9	1	22	2	3	0	0	2	1	0	6
39	7	22.94	0.354839	11	1	27	3	0	1	0	2	1	0	9
39	4	18.03	0.454545	7	2	22	1	0	0	1	2	1	0	4
40	5	20.19	0.242857	2	1	22	0	0	0	0	3	1	0	0
41	9	20.03	0.403226	2	2	23	0	1	0	1	2	1	0	1
40	11	18.51	0.5	10	2	22	2	2	0	0	2	1	0	6
41	15	18.43	0.35	8	1	22	1	3	0	1	2	1	0	4
40	12	20.13	0.615385	11	2	21	3	2	0	0	2	1	0	9
39	10	18.52	0.568182	6	1	22	1	1	0	0	3	1	0	3
39	5	23.24	0.21875	12	2	22	3	0	0	0	2	1	0	9
36	10	19.14	0.423077	11	2	23	3	1	0	0	2	1	1	9
41	6	23.44	0.228571	11	1	21	3	0	0	0	3	1	0	9
40	10	23.05	0.592593	5	1	28	0	1	0	2	2	0	0	2
40	10	22.1	0.361111	6	2	25	1	1	0	1	2	0	0	4
39	4	23.14	0.181818	10	1	23	2	0	0	0	3	1	0	6
40	7	19.44	0.59375	9	2	27	2	0	0	2	2	0	0	8
41	15	20.55	0.54	7	2	23	1	3	0	1		0	0	4
39	10	19.31	0.586207	9	1	29	2	1	0	2	1	0	0	8
39	10	22.06	0.333333	11	1	22	3	1	0	0	2	0	0	9
39	6	15.62	0.621212	13	2	21	3	0	0	0	2	1	0	9
38	9	20.43	0.481481	9	1	23	2	1	0	0	2		0	6
41	9	18.03	0.532258	4	1	23	0	1	0	0	3	0	0	0
39	12	18.8	0.673077	11	1	22	3	2	0	1	2	0	0	10
40	16	25.91	0.782609	6	2	31	1	3	0	1	2	0	0	4
39	5	20.43	0.382353	6	2	24	1	0	0	1	2	1	0	4
39	9	21.36	0.466667	4	1	23	0	1	0	1	2	0	0	1
39	5	19.43	0.227273	8	1	23	1	0		1	2	0	0	4
39	7	21.53	0.467742	7	2	24	1	0	1	2	1	0	0	5
40	12	15.98	0.6875	7	1	24	1	2	0	1	2	0	0	4
40	9	18.78	0.370968	11	2	24	3	1	0	2	4	0	0	11
40	19	22.67	0.35	6	1	21	1	3	0	0	2	0	0	3
40	8	16.41	0.592593	8	1	30	1	0	0	0	3	1	0	3
39	6	19.78	0.466667	7	2	26	1	0	0	1	2	1	0	4
40	8	19.27	0.133333	8	2	22	1	0	0	0	2	1	0	3
39	7	19.92	0.419355	10	1	25	2	0	0	0	3	1	0	6
39	11	25.88	0.519231	9	1	25	2	2	0	1	2	1	0	7
38	6	20.58	0.612903	9	2	30	2	0	0	2	2	1	0	8
37	9	21.48	0.703704	9	2	25	2	1	0	0		1	0	6
40	10	18.46	0.403846	7	2	23	1	1	0	0	2	1	0	3
37	6	16.38	0.566667	8	2	25	1	0	0	1	2	1	0	4
40	9	21.94	0.615385	8	1	24	1	1	0	0	3	1	0	3
39	8	18.9	0.612903	2	2	28	0	0	0	1	2	1	0	1
41	7	18.07	0.454545	12	2	22	3	0	0	0	2	1	0	9
40	8	20.45	0.40625	11	1	23	3	0	0	0	2	1	0	9
40	6	26.16	0.19697	10	1	24	2	0	0	0		1	0	6
41	6	17.33	0.628571	12	1	25	3	0	0	0	2	1	0	9
40	6	20.6	0.5	8	2	23	1	0	0	0	2	1	0	3
40	7	23.31	0.257576	11	2	23	3	0	0	0	2	1	0	9
39	20	23.01	0.5625	6	1	28	1	3	0	0	3	1	0	3
40	6	15.82	0.366667	9	1	23	2	0	0	1	2	1	0	7
39	14	22.6	0.5	9	2	23	2	3	0	0	2	1	0	6
39	10	19.34	0.557692	9	1	25	2	1	0	0	2	1	0	6
41	9	19.81	0.290323	11	2	24	3	1	0	1	3	1	0	10
40	5	20.13	0.3	11	2	23	3	0	0	1	2	1	0	10
40	7	16.92	0.431034	8	2	25	1	0	0	1	3	1	0	4
38	8	21.48	0.392857	8	1	24	1	0	0	0	2	1	1	3
41	11	22.84	0.48	4	2	22	0	2	0	0	3	1	0	0
39	9	14.79	0.592593	8	2	22	1	1	0	0	2	1	0	3
39	5	21.48	0.3125	10	1	21	2	0	0	0	2	1	0	6
39	9	18.13	0.333333	8	1	26	1	1	0	0	2	1	0	3
39	4	18.31	0.271429	11	1	24	3	0	0	0	3	1	0	9
41	7	15.82	0.4	10	2	24	2	0	0	1	3	1	0	7
39	12	21.29	0.407407	10	2	23	2	2	0	0	2	0	0	6
39	6	17.58	0.5	10	1	23	2	0	0	0	2	1	0	6
40	10	19.05	0.586207	9	1	22	2	1	0	0	2	1	0	6
39	10	25.27	0.7	8	1	22	1	1	0	1		1	0	4
42	6	17.19	0.529412	9	2	23	2	0	0	0	2	1	0	6
36	13	16.88	0.913043	9	2	24	2	3	0	2	1	1	0	8
41	5	19.83	0.514286	6	2	23	1	0	0	1	2	1	0	4
40	16	18.73	0.458333	6	2	30	1	3	0	0	3	1	0	3
40	7	17.87	0.515152	9	2	22	2	0	0	0	3	1	0	6
39	6	21.88	0.30303	8	1	24	1	0	0	0	2	1	0	3
40	6	19.15	0.354839	8	2	28	1	0	0	1	2	1	0	4
40	12	19.43	0.809524	5	1	25	0	2	0	0	3	1	0	0
38	5	16.65	0.40625	8	1	24	1	0	0	1	3	1	0	4
38	3	19.52	0.328125	7	1	22	1	0	0	0	3	1	0	3
32	7	20.39	0.304348	4	2	23	0	0	0	0	2	1	1	0
39	6	20.31	0.5	9	1	24	2	0	0	0	2	1	0	6
40	5	20.81	0.375	9	2	23	2	0	0	0	2	1	0	6
38	6	19.72	0.357143	7	1	26	1	0	0	0	2	1	0	3
38	5	24.44	0.393939	12	1	29	3	0	1	0	2	1	0	9
38	5	22.15	0.469697	9	1	26	2	0	0	0	2	1	0	6
39	6	18.55	0.435484	10	2	23	2	0	0	1	2	1	0	7
39	9	22.32	0.37931	10	2	39	2	1	0	0	3	1	0	6
38	9	22.81	0.46	6	1	23	1	1	0	0	3	1	0	3
40	7	21.44	0.348485	10	1	23	2	0	0	1	2	1	0	7
40	7	16.61	0.483871	10	1	22	2	0	0	0	4	1	0	6
40	29	23.05	0.4	3	1	27	0	3	0	0	3	1	0	0
40	4	18.73	0.333333	9	1	23	2	0	0	0	2	1	0	6
40	5	19.53	0.25	8	1	21	1	0	0	0	2	1	0	3
37	6	20.57	0.451613	8	1	25	1	0	0	1	2	1	0	4
41	8	23.62	0.333333	11	2	22	3	0	0	1		1	0	10
40	5	19.53	0.40625	9	2	21	2	0	0	1	2	1	0	7
38	7	19.31	0.553571	7	1	22	1	0	0	0	2	1	0	3
41	10	20.51	0.480769	10	1	22	2	1	0	1	2	1	0	7
38	7	14.79	0.37931	9	1	22	2	0	0	0	2	1	0	6
39	6	19.07	0.424242	8	2	26	1	0	0	0	3	0	0	3
41	6	25.4	0.274194	9	2	23	2	0	0	1	4	1	0	7
37	4	23.81	0.383333	8	2	26	1	0	0	0	2	1	0	3
40	6	18.29	0.5	8	2	23	1	0	0	1		1	0	4
40	4	18.22	0.411765	10	2	24	2	0	0	0	2	1	0	6
40	7	18.75	0.62963	9	2	22	2	0	0	1	2	1	0	7
40	8	22.27	0.25	3	1	34	0	0	0	0	2	0	0	0
36	7	27.34	0.357143	8	1	23	1	0	0	0	3	1	0	3
40	13	22.1	0.375	10	1	23	2	3	0	0		1	0	6
38	11	19.96	0.56	9	2	22	2	2	0	1	2	1	0	7
37	11	20	0.555556	8	1	22	1	2	0	1	3	1	0	4
40	6	18.87	0.532258	10	2	24	2	0	0	0	2	1	0	6
38	10	18.29	0.423077	9	2	24	2	1	0	2	1	1	0	8
39	14	22.03	0.608696	9	1	21	2	3	0	1	2	1	0	7
40	10	19.92	0.535714	7	1	21	1	1	0	0	2	1	0	3
40	5	21.64	0.285714	8	2	23	1	0	0	1	2	1	0	4
39	4	16.94	0.382353	10	1	24	2	0	0	1	2	1	0	7
39	7	20.58	0.53125	7	2	23	1	0	0	1	2	0	0	4
40	7	19.43	0.535714	8	1	23	1	0	0	0	4	1	0	3
40	5	15.82	0.414286	12	2	24	3	0	0	1	2	0	0	10
37	8	21.48	0.448276	9	1	24	2	0	0	0	3	1	0	6
40	6	19.14	0.323529	11	1	25	3	0	0	0	3	1	0	9
36	5	18.43	0.473684	4	1	25	0	0	0	1	3	1	0	1
39	9	23.05	0.346154	6	1	22	1	1	0	1	2	1	0	4
40	5	17.75	0.53125	9	2	21	2	0	0	0	2	1	0	6
39	8	26.56	0.5	7	2	32	1	0	0	0	3	1	0	3
41	11	22.67	0.958333	8	2	23	1	2	0	0	2	1	0	3
39	6	17.75	0.393939	9	2	23	2	0	0	1	2	0	0	7
40	13	20.58	0.458333	7	1	23	1	3	0	0	2	1	0	3
40	5	18.03	0.548387	8	2	24	1	0	0	1	2	1	0	4
40	6	26.35	0.333333	8	2	24	1	0	0	0	2	1	0	3
40	11	16.8	0.5	5	2	22	0	2	0	0	3	1	0	0
41	8	19.84	0.785714	9	2	23	2	0	0	0	3	1	0	6
42	18	19.53	0.619048	9	2	25	2	3	0	0	3	1	0	6
39	5	20.43	0.322581	8	1	24	1	0	0	1	2	1	0	4
42	12	21.23	0.44	7	1	32	1	2	0	0	3	1	0	3
40	6	21.22	0.357143	7	1	27	1	0	0	0	3	1	0	3
44	12	16.23	0.534483	11	1	21	3	2	0	0	3	1	0	9
40	5	17.58	0.516667	9	2	22	2	0	0	1	2	1	0	7
40	8	21.67	0.37931	11	2	24	3	0	0	1	3	1	0	10
40	7	16.02	0.333333	8	2	21	1	0	0	1	2	1	0	4
39	5	22.19	0.533333	8	2	26	1	0	0	0	3	1	0	3
39	5	19.98	0.566667	7	1	25	1	0	0	0	3	1	0	3
40	17	19.43	0.473684	7	2	25	1	3	0	0	2	1	0	3
39	11	18.13	0.462963	5	1	23	0	2	0	1	3	1	0	1
39	5	25.39	0.636364	9	1	22	2	0	0	1	2	1	0	7
38	10	18.03	0.740741	8	1	25	1	1	0	0	3	1	0	3
39	6	24.44	0.21875	5	2	26	0	0	0	1	1	1	0	1
40	8	17.87	0.403846	8	2	24	1	0	0	0	3	1	0	3
40	6	17.07	0.338235	9	1	22	2	0	0	1	1	1	0	7
40	6	17.58	0.393939	10	2	24	2	0	0	0	2	1	0	6
35	4	18.4	0.383333	7	1	23	1	0	0	1	1	1	0	4
39	13	18.03	0.6875	5	2	27	0	3	0	1	2	0	0	1
39	11	19.29	0.611111	8	2	27	1	2	0	1	2	0	0	4
40	14	19.92	0.54	6	1	23	1	3	0	1	2	0	0	4
36	14	23.63	0.423077	4	2	23	0	3	0	1	2	0	1	1
39	8	21.83	0.822581	6	1	23	1	0	0	1	2	0	0	4
39	12	21.03	0.711538	6	1	25	1	2	0	1	2	0	0	4
40	10	17.86	0.607143	6	2	27	1	1	0	0	2	0	0	3
39	12	20.82	0.611111	11	2	21	3	2	0	0	2	1	0	9
40	11	15.06	0.535714	7	1	27	1	2	0	2	1	0	0	5
39	12	19.92	0.462963	5	2	28	0	2	0	2	2	0	0	2
39	7	20.31	0.322581	5	1	23	0	0	0	1	2	0	0	1
39	8	23.83	0.5	7	2	23	1	0	0	1	2	0	1	4
40	12	20.44	0.839286	8	1	27	1	2	1	0	2	0	0	3
41	10	22.06	0.611111	2	1	24	0	1	0	1	2	0	0	1
36	10	23.71	0.5	7	1	27	1	1	0	2	1	0	0	5
41	9	18.37	0.3125	13	1	24	3	1	0	0		0	0	9
41	9	19.68	0.5	5	2	26	0	1	0	1	4	0	0	1
39	8	21.6	0.535714	7	1	26	1	0	0	1	2	0	0	4
37	6	18.43	0.666667	9	1	27	2	0	0	1	2	1	0	7
41	5	19.33	0.323529	10	2	25	2	0	0	1	1	0	0	7
41	10	17.9	0.306452	10	2	26	2	1	0	2	1	0	0	8
41	7	15.42	0.5	9	2	23	2	0	0	1	1	0	0	7
40	11	20.39	0.696429	11	1	23	3	2	0	1	1	0	0	10
41	8	19.47	0.46875	8	1	22	1	0	0	1	2	0	0	4
41	8	19.63	0.482143	7	2	25	1	0	0	1	2	0	0	4
39	12	20.83	0.807692	7	2	25	1	2	0	2	1	0	0	5
40	10	18.95	0.45	7	1	22	1	1	0	1	1	0	0	4
37	10	21.16	0.648148	10	1	24	2	1	0	1	1	0	0	7
39	10	21.88	0.568966	8	2	29	1	1	0	2	1	0	0	5
40	14	20.7	0.346154	4	2	24	0	3	0	2	1	0	0	2
38	11	21.79	0.442308	8	1	27	1	2	0	2		0	0	5
41	10	24.24	0.55	13	2	26	3	1	0	1	2	0	0	10
41	15	18.36	0.788462	9	1	22	2	3	0	1	2	0	0	7
40	9	22.27	0.517241	8	2	25	1	1	0	1	2	0	0	4
40	12	21.09	0.446429	15	2	28	3	2	0	2	1	0	0	11
41	12	17.58	0.410714	6	1	31	1	2	0	0	2	0	0	3
40	11	21.43	0.571429	11	2	26	3	2	0	1	2	0	0	10
40	12	19.96	0.65625	5	2	20	0	2	1	0	2	0	0	0
40	13	18.36	0.538462	6	2	21	1	3	0	1		0	0	4
40	10	17.01	0.517241	3	2	27	0	1	0	1	2	0	0	1
37	10	21.5	0.348387	6	2	24	1	1	0	1	2	0	0	4
38	20	22.66	0.294118	4	1	26	0	3	0	2	2	0	0	2
40	8	21.36	0.33871	9	1	22	2	0	0	0		0	0	6
39	11	22.5	0.178571	9	2	29	2	2	0	2	1	0	0	8
41	15	20.03	0.714286	5	2	21	0	3	0	1	2	0	0	1
39	11	20.02	0.5	7	2	25	1	2	0	1	1	0	0	4
39	8	18.59	0.693548	3	2	24	0	0	0	0	2	0	0	0
38	10	19.72	0.589286	10	1	24	2	1	0	0	3	1	1	6
42	6	19.23	0.357143	12	2	24	3	0	0	0	2	1	0	9
40	7	18.55	0.272727	12	1	21	3	0	0	0		1	0	9
36	4	22.86	0.467742	7	1	22	1	0	0	0	2	1	0	3
39	9	16.51	0.35	11	2	22	3	1	0	0	2	1	0	9
41	35	22.56	0.7	4	2	25	0	3	0	0	3	1	0	0
38	7	18.94	0.419355	2	1	23	0	0	0	1		1	0	1
37	9	19.53	0.518519	6	2	28	1	1	0	0	2	1	0	3
39	8	17.69	0.366667	9	2	22	2	0	0	0	2	1	0	6
39	9	23.44	0.366667	9	2	29	2	1	0	0	3	1	0	6
40	7	18.46	0.606061	12	1	22	3	0	0	1		1	0	10
36	9	20.08	0.351852	8	2	24	1	1	0	0	3	1	1	3
41	7	24.03	0.242424	10	2	23	2	0	0	1	2	1	1	7
41	5	17.31	0.470588	6	1	24	1	0	0	1	2	1	0	4
39	6	19.83	0.333333	8	2	26	1	0	0	2	1	1	0	5
40	4	18.73	0.411765	6	1	22	1	0	0	0	2	1	0	3
39	11	20.32	0.392857	9	1	24	2	2	0	0	2	1	0	6
37	6	23.63	0.467742	6	2	25	1	0	0	0	2	1	0	3
41	7	19.53	0.294118	10	1	26	2	0	0	0	2	1	0	6
39	8	17.26	0.451613	7	1	23	1	0	0	0	2	1	0	3
40	26	18.08	0.884615	9	1	22	2	3	0	0		1	0	6
43	9	18.82	0.469697	10	2	23	2	1	0	0	2	1	0	6
40	6	16.23	0.30303	7	1	23	1	0	1	0	3	1	0	3
39	8	20.96	0.354839	11	1	26	3	0	0	0	2	1	0	9
40	14	19.65	0.5	2	2	27	0	3	0	0	3	1	0	0
42	8	18.37	0.530303	5	2	26	0	0	0	0	3	1	0	0
42	8	23.74	0.393939	7	1	22	1	0	0	0	2	1	0	3
39	8	20.31	0.483333	5	2	23	0	0	0	0	2	1	0	0
41	5	17.22	0.485714	7	1	22	1	0	0	0	3	1	0	3
40	10	22.64	0.8	2	1	30	0	1	0	1	3	1	0	1
38	6	17.97	0.578125	5	2	29	0	0	0	2	1	0	0	2
39	12	19.78	0.295455	4	2	24	0	2	0	0	2	0	0	0
38	12	14.87	0.538462	5	1	28	0	2	0	1	1	0	0	1
40	5	17.47	0.338235	6	1	23	1	0	0	1	2	0	0	4
39	10	19.11	0.568966	6	2	27	1	1	0	1	2	0	0	4
39	10	18.44	0.5	10	2	25	2	1	0	2	1	1	0	8
39	10	22.38	0.5	6	2	23	1	1	0	1	1	0	0	4
40	10	20.51	0.566667	10	2	24	2	1	0	1	4	0	0	7
39	10	20.9	0.655172	10	1	27	2	1	0	1	4	0	0	7
38	8	20.43	0.551724	5	1	31	0	0	0	2	1	0	0	2
38	8	18.55	0.55	9	1	25	2	0	0	2	1	0	0	8
37	6	21.23	0.516129	9	1	21	2	0	0	0	2	1	0	6
41	8	18.14	0.393939	14	1	22	3	0	0	0	2	1	0	9
39	5	18.37	0.411765	12	1	24	3	0	0	0	2	1	0	9
39	4	18.83	0.441176	5	2	31	0	0	0	2	1	0	0	2
39	10	20.96	0.535714	9	2	23	2	1	0	1	1	0	0	7
38	10	18.71	0.482143	10	1	24	2	1	0	2	1	0	0	8
40	11	22.32	0.410714	6	1	24	1	2	0	1	2	0	0	4
39	12	18.82	0.538462	5	2	28	0	2	0	1	2	0	0	1
40	10	23.81	0.603448	8	1	25	1	1	0	1	3	0	0	4
39	13	18.03	0.519231	3	1	23	0	3	0	1	2	0	0	1
40	10	19.63	0.433333	4	1	30	0	1	0	1	2	0	0	1
39	11	18.9	0.464286	9	2	26	2	2	0	1	2	0	0	7
40	12	21.49	0.5	7	1	27	1	2	0	2	1	0	0	5
42	10	19.48	0.419355	5	1	27	0	1	0	2	1	0	0	2
35	10	16.33	0.434783	8	1	25	1	1	0	1	2	1	0	4
39	7	18.79	0.484375	9	2	24	2	0	0	2	1	0	0	8
41	9	23.66	0.703125	5	2	27	0	1	0	1	4	0	0	1
40	10	19.1	0.433333	5	2	24	0	1	0	2	1	0	0	2
39	11	21.03	0.410714	12	1	28	3	2	0	1	3	0	0	10
39	10	17.24	0.413793	6	2	26	1	1	0	2	1	0	0	5
39	10	18.16	0.759259	6	2	26	1	1	0	2	1	0	0	5
40	9	19.29	0.4	9	1	25	2	1	0	0	2	1	0	6
40	7	22.83	0.640625	12	2	26	3	0	0	2	1	0	0	11
39	7	21.23	0.225806	11	1	24	3	0	0	0	2	1	0	9
40	5	21.09	0.5	8	1	23	1	0	0	0	2	0	0	3
42	8	17.01	0.279412	15	1	22	3	0	0	0	2	1	0	9
39	15	19.78	0.681818	9	1	24	2	3	0	1	2	1	0	7
40	11	17.81	0.617647	5	2	26	0	2	0	1	2	0	0	1
41	11	17.77	0.534483	3	2	25	0	2	0	2	1	0	0	2
38	5	19.92	0.257576	10	2	30	2	0	0	1	2	0	0	7
39	5	22.6	0.0588235	9	1	25	2	0	0	1	2	1	0	7
41	12	20.17	0.892857	9	1	25	2	2	0	1	2	0	0	7
39	12	24.98	0.0740741	9	2	24	2	2	0	1	2	0	0	7
42	7	21.72	0.352941	10	2	25	2	0	0	1	1	0	0	7
40	10	21.38	0.344828	6	1	25	1	1	0	0	2	0	0	3
39	10	18.25	0.6	5	2	27	0	1	0	2	1	0	0	2
39	7	19.77	0.366667	9	1	25	2	0	0	1	2	1	0	7
39	9	17.02	0.616667	8	1	22	1	1	0	2	1	0	0	5
41	8	19.38	0.439394	10	2	20	2	0	0	0		1	0	6
38	11	20.73	0.722222	2	1	25	0	2	0	1	2	0	0	1
40	8	16.65	0.4375	12	1	26	3	0	0	1	4	0	0	10
40	7	21.68	0.5	7	1	25	1	0	0	0		0	0	3
41	11	21.09	0.482759	8	1	25	1	2	0	0	2	0	0	3
39	12	20.31	0.296296	7	2	24	1	2	0	1	4	0	0	4
39	7	19.62	0.359375	3	2	25	0	0	0	1	1	0	0	1
42	5	19.78	0.342857	12	2	24	3	0	0	0	2	1	0	9
41	11	18.43	0.533333	11	2	25	3	2	0	2	2	0	0	11
39	7	20.57	0.344828	9	2	21	2	0	0	0	2	0	0	6
39	11	17.63	0.642857	6	1	26	1	2	0	2	1	0	0	5
41	16	18.26	0.4	7	2	25	1	3	0	0	3	0	0	3
40	12	18.67	0.777778	11	2	24	3	2	0	1	4	0	0	10
41	6	20.14	0.382353	7	1	29	1	0	0	2	1	0	0	5
41	14	20.14	0.685185	10	1	23	2	3	0	1	1	0	0	7
38	11	19.57	0.48	11	1	25	3	2	1	1	2	0	0	10
37	8	19.81	0.446429	8	1	24	1	0	0	1	4	0	0	4
40	11	16.02	0.62069	9	2	26	2	2	0	1	2	0	0	7
37	5	19.07	0.5	9	1	22	2	0	0	0	3	1	0	6
39	10	20.43	0.425926	9	1	25	2	1	0	0	4	0	0	6
42	13	20.03	0.375	9	1	23	2	3	0	1	2	0	0	7
38	11	17.63	0.296296	9	1	27	2	2	0	2	1	0	0	8
39	9	19.63	0.603448	3	1	26	0	1	0	0	2	0	0	0
40	12	17.26	0.518519	11	2	24	3	2	0	1	3	0	0	10
41	9	20.14	0.546875	9	2	28	2	1	0	2	1	0	0	8
40	10	17.71	0.344828	8	2	26	1	1	0	1	4	0	0	4
40	10	18.99	0.5	11	1	25	3	1	0	1	2	1	0	10
38	6	18.43	0.241935	6	2	23	1	0	0	0	3	1	0	3
39	8	19.57	0.387097	11	2	23	3	0	0	1		1	0	10
40	7	20.89	0.393939	10	1	23	2	0	0	0	3	1	0	6
39	12	18.83	0.4	5	2	27	0	2	0	2	1	0	0	2
39	8	19.29	0.451613	7	1	21	1	0	0	1	2	0	0	4
40	6	20.32	0.424242	6	1	25	1	0	0	1		0	0	4
39	11	18.59	0.574074	3	1	23	0	2	0	1	1	0	0	1
40	11	23.73	0.448276	6	2	27	1	2	0	2	1	0	0	5
39	9	20.58	0.394737	4	1	25	0	1	0	0	2	0	0	0
39	9	18.96	0.862069	6	1	22	1	1	0	1	2	0	0	4
40	21	14.88	0.676471	2	1	24	0	3	0	1	3	0	0	1
34	10	16.01	0.516667	7	1	24	1	1	0	1	4	0	0	4
39	9	19.81	0.696429	9	1	22	2	1	0	0	2	1	0	6
46	12	21.88	0.28125	5	1	26	0	2		2	1	0	0	2
40	9	17.15	0.6	12	2	23	3	1	0	1	2	0	0	10
39	12	21.88	0.703704	3	2	25	0	2	0	1	2	0	0	1
40	10	22.66	0.35	8	2	25	1	1	0	2	4	0	0	5
40	13	18.22	0.537037	4	2	26	0	3	0	1	2	0	0	1
38	9	22.19	0.396552	4	2	26	0	1	0	1	2	0	0	1
40	9	16.65	0.233333	2	2	23	0	1	0	1	2	0	0	1
40	10	17.3	0.555556	5	2	30	0	1	0	2	1	0	0	2
41	10	19.88	0.666667	13	2	25	3	1	0	0	2	0	0	9
36	21	23.56	0.4	7	2	23	1	3	0	0	3		0	3
38	9	18.32	0.722222	5	2	23	0	1	0	1	2	0	0	1
40	12	22.76	0.444444	9	1	25	2	2	0	2	1	0	0	8
37	12	19.14	0.24	5	1	25	0	2	0	1	2	0	0	1
39	8	18.29	0.416667	8	2	24	1	0	0	0	2	0	0	3
40	5	20.03	0.636364	11	1	24	3	0	0	1	4	0	0	10
40	8	19.95	0.448276	11	2	23	3	0	0	1	2	1	0	10
39	10	19.78	0.62069	10	1	27	2	1	0	2	1	0	0	8
41	11	16.8	0.428571	8	2	25	1	2	0	2	1	0	0	5
39	9	28.13	0.5	11	1	26	3	1	0	2	1	0	0	11
38	9	19.87	0.394737	5	2	24	0	1	0	1	1	0	0	1
39	12	19.81	0.555556	12	1	24	3	2	0	1	4	0	0	10
39	17	18.55	0.675	6	2	25	1	3	0	1	2	0	0	4
39	12	23.44	0.592593	9	1	27	2	2	0	2	1	0	0	8
40	10	21.08	0.482759	6	2	24	1	1	0	1	2	0	0	4
39	10	19.14	0.642857	6	1	23	1	1	0	1	2	0	0	4
38	16	19.04	0.35	5	2	26	0	3	0	0		0	0	0
38	8	27.43	0.55	7	2	21	1	0	0	1	2	0	0	4
37	8	19.29	0.5	7	1	26	1	0	0	0		0	0	3
41	10	23.42	0.383333	10	2	27	2	1	0	1	4	0	0	7
41	10	20.14	0.482759	7	1	23	1	1	0	1	2	0	0	4
41	10	22.27	0.616667	4	2	24	0	1	0	1	2	0	0	1
37	8	17.91	0.413793	7	2	23	1	0	0	1	4	0	0	4
39	15	19.53	0.5	9	2	25	2	3	0	1	4	0	0	7
42	10	18.9	0.683333	6	1	21	1	1	0	1		0	0	4
38	11	19.89	0.46	7	2	31	1	2	0	2	1	0	0	5
39	6	22.07	0.125	14	2	21	3	0	0	0	4	1	0	9
39	11	18.08	0.425926	4	2	26	0	2	0	0	2	0	0	0
41	15	21.1	0.5	5	1	27	0	3	0	1	3	0	0	1
40	10	19.94	0.816667	6	2	24	1	1	0	0	2	0	0	3
39	19	22.94	0.473684	5	1	27	0	3	0	1	1	0	0	1
40	9	26.95	0.193548	6	2	29	1	1	0	1		0	0	4
38	10	18.34	0.5	6	1	25	1	1	0	1	1	0	0	4
38	12	16.12	0.5625	5	2	23	0	2	0	1	4	0	1	1
40	8	20.06	0.46875	2	2	24	0	0	0	1	2	0	0	1
39	12	20.32	0.521739	8	2	22	1	2	0	1	2	1	0	4
40	11	17.91	0.465517	7	2	23	1	2	0	0	2	0	0	3
39	12	17.9	0.777778	11	2	26	3	2	0	0	2	0	0	9
39	12	17.9	0.777778	11	2	26	3	2	0	0	2	0	0	9
40	7	20.03	0.482759	9	1	23	2	0	0	1	2	1	0	7
39	7	16.42	0.532258	11	2	23	3	0	0	1	2	1	1	10
39	8	22.58	0.566667	3	2	23	0	0	0	1	4	0	0	1
39	12	16.2	0.481481	8	1	28	1	2	0	1	2	0	0	4
39	10	19.05	0.5	7	2	28	1	1	0	2	1	0	0	5
39	12	19.92	0.52	10	2	23	2	2	0	1			0	7
42	18	23.18	0.363636	9	2	24	2	3	0	0		0	0	6
40	15	19.26	0.354167	6	2	27	1	3	0	1	2	0	0	4
41	11	20.03	0.37931	7	1	26	1	2	0	1		0	0	4
41	11	17.97	0.416667	8	2	24	1	2	0	1	2	0	0	4
41	15	19.47	0.76	12	2	24	3	3	0	1	2	1	0	10
40	12	19.33	0.703704	12	1	24	3	2	0	0	2	1	0	9
37	9	20.44	0.545455	4	2	26	0	1	0	0	2	1	0	0
38	8	21.63	0.333333	8	1	21	1	0	0	1	2	0	0	4
41	14	17.91	0.648148	9	2	24	2	3	0	1	1	0	0	7
39	8	16.82	0.586207	5	2	23	0	0	0	1		0	0	1
39	9	22.59	0.3	9	2	27	2	1	0	2	1	0	0	8
40	11	26.53	0.462963	6	2	23	1	2	0	1	2	0	0	4
37	11	24.84	0.5	5	2	23	0	2	0	1	3	0	0	1
41	7	23.05	0.517241	8	2	22	1	0	0	0	2	1	0	3
39	6	17.4	0.5	5	2	23	0	0	0	0	2	1	0	0
40	15	19.05	0.875	10	2	23	2	3	0	1	4	0	0	7
39	9	18.29	0.75	10	1	28	2	1	0	0	3	0	0	6
41	11	18.67	0.551724	9	1	25	2	2	0	2	1	0	0	8
41	11	20.2	0.62069	7	2	23	1	2	0	1	2	0	0	4
39	11	24.35	0.384615	9	2	26	2	2	0	1	2	0	0	7
38	13	20.96	0.729167	9	2	28	2	3	0	1	1	0	0	7
40	9	19.72	0.483871	10	1	26	2	1	0	0	2	0	0	6
41	10	20.31	0.466667	12	2	25	3	1	0	2	1	0	0	11
38	9	25.24	0.5	4	2	29	0	1	0	2	1	0	0	2
41	13	22.89	0.366667	5	1	26	0	3	0	0	2	0	0	0
39	20	18.9	0.842105	8	1	25	1	3	0	0	3	1	0	3
39	8	20.7	0.425	5	2	26	0	0	0	1		0	0	1
38	9	19.71	0.421053	5	1	28	0	1	0	2	2	0	0	2
40	21	24.44	0.411765	7	1	25	1	3	0	0		0	0	3
39	30	25.81	0.4375	5	2	24	0	3	0	1	2	0	0	1
40	11	21.72	0.428571	8	2	26	1	2	0	2	1	0	0	5
36	13	19.83	0.785714	6	1	24	1	3	0	2		0	0	5
39	9	21.45	0.793103	11	1	28	3	1	0	0	4	0	0	9
41	9	19	0.435484	7	2	24	1	1	0	2	1	0	0	5
38	9	21.48	0.535714	6	2	25	1	1	0	0	2	0	0	3
41	13	21.72	0.339286	11	2	26	3	3	0	1	1	0	0	10
39	11	18.55	0.482143	5	2	24	0	2	0	1	4	0	0	1
39	15	22.02	0.5625	6	1	30	1	3	0	2	1	0	0	5
40	32	21.76	0.5	3	2	25	0	3		1		0	0	1
38	9	16.02	0.413793	7	1	23	1	1	0	1		0	0	4
40	7	16.02	0.439394	8	1	23	1	0	0	1	2	0	0	4
38	8	17.58	0.642857	5	2	28	0	0	0	2	3	0	0	2
40	11	17.63	0.534483	6	2	28	1	2	0	2	1	0	0	5
41	13	18.75	0.232143	6	2	21	1	3	0	1	2	0	0	4
39	10	21.11	0.75	8	1	27	1	1	0	0	2	0	0	3
40	12	19.53	0.84375	5	2	27	0	2	0	1	2	0	0	1
38	13	15.59	0.46	8	2	22	1	3	0	0	2	0	0	3
41	11	17.01	0.461538	7	2	22	1	2	0	1	2	0	0	4
40	8	16.12	0.484375	11	2	24	3	0	0	1	4	0	0	10
38	17	19.23	0.380952	4	2	22	0	3	0	0	2	0	0	0
40	26	23.92	0.25	2	2	28	0	3	0	0	3	1	0	0
41	11	21.11	0.375	9	2	25	2	2	0	1	2	0	0	7
40	9	21.08	0.354839	5	2	25	0	1	0	1	2	0	0	1
39	12	19.83	0.388889	14	1	22	3	2	0	0	2	0	0	9
40	9	22.06	0.290323	15	2	25	3	1	0	1	2	0	0	10
41	11	18	0.551724	10	2	24	2	2	0	0	3	0	0	6
38	13	21.48	0.68	10	1	27	2	3	0	0	3	0	0	6
41	10	19.14	0.516129	14	2	24	3	1	0	1	3	0	0	10
40	12	19.29	0.555556	12	2	24	3	2	0	0	3	0	0	9
38	7	18.43	0.483871	12	1	21	3	0	1	2	2	0	0	11
39	7	18.71	0.147059	4	1	21	0	0	0	0	2	1	0	0
39	8	21.23	0.467742	10	2	28	2	0	0	0	3	1	0	6
41	9	19.63	0.354839	9	1	21	2	1		0	2	1	0	6
39	10	19.98	0.321429	6	2	24	1	1	1	0	2	1	0	3
38	9	26.04	0.391304	6	2	25	1	1	0	1	3	1	0	4
38	7	17.78	0.36	6	2	24	1	0	0	0		1	0	3
40	4	16.02	0.375	2	2	22	0	0	0	1	1	1	1	1
39	5	20.31	0.323529	12	1	24	3	0	0	0	2	1	0	9
39	8	17.58	0.451613	8	2	22	1	0	0	0	3	1	0	3
38	6	19.22	0.339286	6	1	26	1	0	0	0	2	1	0	3
41	10	20.43	0.55	8	2	23	1	1	0	1	2	1	0	4
38	11	18.75	0.407407	9	1	28	2	2	0	1	1	1	0	7
38	8	17.55	0.35	10	2	23	2	0	0	0	2	1	0	6
38	11	32.05	0.407407	5	2	22	0	2	1	0		1	0	0
38	5	19.68	0.390625	6	2	25	1	0	0	0	2	0	0	3
40	5	20.9	0.363636	4	1	23	0	0	0	0	3	0	0	0
35	12	19.38	0.5	4	2	29	0	2	0	0		1	1	0
41	10	20.83	0.433333	7	2	26	1	1	0	0	2	1	0	3
40	8	22.48	0.15625	12	2	24	3	0	0	0	2	1	0	9
38	8	19.18	0.465517	8	1	23	1	0	0	0	2	1	0	3
40	10	18.9	0.666667	11	1	24	3	1	0	0	3	1	0	9
34	8	21.34	0.55	2	1	22	0	0	0	1		1	0	1
40	9	21.3	0.306452	6	2	23	1	1	0	1	2	1	0	4
39	8	19.52	0.3125	6	2	25	1	0	0	1	1	1	0	4
41	9	21.76	0.274194	13	1	26	3	1	0	2	2	1	0	11
42	10	19.35	0.387097	9	1	24	2	1	0	0	2	1	0	6
40	9	19.81	0.322581	11	2	23	3	1	0	1	2	1	0	10
41	8	21.61	0.346154	6	2	24	1	0	0	1	2	1	0	4
44	23	21.79	0.619048	10	1	23	2	3	0	0	3	1	0	6
40	15	19.53	0.235294	6	1	22	1	3	0	1	2	1	0	4
42	6	18.08	0.361111	8	1	21	1	0	0	1		1	0	4
41	8	20.81	0.378788	14	2	23	3	0	0	0	2	1	0	9
41	11	22.83	0.433333	2	2	21	0	2	0	0	3	1	0	0
41	10	20.81	0.413793	9	2	25	2	1	0	0	2	1	0	6
39	7	25.39	0.451613	10	2	22	2	0	0	0	2	1	0	6
41	10	15.4	0.533333	5	1	23	0	1	1	0	2	1	0	0
36	9	21.64	0.407407	7	1	24	1	1	0	0	2	1	0	3
39	6	17.22	0.322581	9	1	25	2	0	0	0	3	1	0	6
40	24	22.59	0.3	5	1	24	0	3	0	0	4	1	0	0
37	11	20.08	0.384615	7	1	25	1	2	0	1	1	0	0	4
41	10	22.27	0.241935	11	2	23	3	1	0	1		0	0	10
39	5	18.07	0.617647	13	1	26	3	0	0	0	1	1	0	9
39	7	18.1	0.65625	8	2	24	1	0	0	1		0	0	4
37	12	20.2	0.68	4	2	25	0	2	0	0	4	0	0	0
39	13	18.87	0.84	4	2	24	0	3	0	1	2	0	0	1
40	11	21.16	0.392857	5	2	24	0	2	0	1	2	0	0	1
40	10	18.71	0.55	7	1	25	1	1	0	2	1	0	0	5
36	9	19.24	0.788462	4	2	25	0	1	0	1	2	0	0	1
41	6	18.96	0.411765	9	2	24	2	0	0	1		0	0	7
39	5	17.31	0.34375	7	2	29	1	0	0	2	1	0	0	5
39	11	19.28	0.555556	9	1	27	2	2	0	1	2	0	0	7
39	9	19.53	0.574074	7	2	24	1	1	0	1	4	0	0	4
40	15	17.26	0.75	8	2	28	1	3	0	1	2	0	0	4
39	12	26.17	0.444444	7	2	23	1	2	0	1	4	0	0	4
38	12	19.14	0.5	4	2	24	0	2	0	1		0	0	1
38	12	19.44	0.613636	2	1	27	0	2	0	1	1	0	0	1
41	11	23.05	0.483333	9	1	24	2	2	0	0	4	0	0	6
38	11	19.05	0.462963	6	2	23	1	2	0	0	2	0	0	3
39	23	21.29	0.5	3	2	26	0	3	0	1	4	0	0	1
40	11	23.37	0.586207	10	2	23	2	2	0	0	2	1	0	6
41	10	16.37	0.225806	4	2	24	0	1	0	1	4	0	0	1
39	18	21.95	0.605263	6	1	23	1	3	0	0	3	1	0	3
39	11	19.81	0.407407	9	1	24	2	2	0	1	1	1	0	7
38	11	16.18	0.777778	7	1	27	1	2	0	2	1	0	0	5
39	7	21.3	0.671875	10	1	23	2	0	0	1	2	0	0	7
39	9	23.24	0.2	11	2	27	3	1	0	1	2	0	0	10
40	17	18.16	0.333333	10	2	28	2	3	0	0		0	0	6
41	11	18.03	0.321429	4	1	23	0	2	0	2	1	0	0	2
41	11	19.77	0.383333	8	1	25	1	2	0	0	3	0	0	3
40	9	19.63	0.612903	12	1	24	3	1	0	1	2	1	0	10
41	5	20.96	0.305556	2	1	22	0	0	0	1	2	0	0	1
42	7	18.66	0.352941	8	1	23	1	0	0	1	2	0	0	4
41	8	20.83	0.393939	7	2	25	1	0	0	0	2	0	0	3
38	7	17.77	0.516667	9	1	25	2	0	0	0		1	0	6
38	11	19.05	0.611111	3	1	22	0	2	0	0	3	1	0	0
39	8	18.08	0.645161	12	1	20	3	0	0	0	2	1	0	9
38	8	21.23	0.413793	9	1	24	2	0	0	0	2	1	0	6
38	10	18.26	0.25	13	1	22	3	1	0	1	2	1	0	10
40	9	18.43	0.333333	10	1	23	2	1	0	0	2	1	0	6
40	4	21.02	0.3	11	1	24	3	0	0	1	2	1	0	10
40	12	24.56	0.37037	12	2	23	3	2	0	0		1	0	9
40	7	20.44	0.375	12	2	22	3	0	0	0	2	1	0	9
37	11	19.14	0.423077	7	1	28	1	2	0	0	2	1	0	3
41	8	19.53	0.4375	12	1	21	3	0	0	0	3	1	0	9
42	11	20.45	0.233333	12	1	23	3	2	0	0	2	1	0	9
39	10	18.03	0.714286	12	1	21	3	1	0	0	2	1	0	9
39	9	18.43	0.384615	8	2	23	1	1	0	0	2	1	0	3
39	13	18.37	0.434783	8	2	23	1	3	0	0	2	1	0	3
40	6	17.8	0.515625	11	2	27	3	0	0	0		1	0	9
40	19	23.71	0.428571	9	1	24	2	3	0	1	1	0	0	7
39	10	19.92	0.314815	10	2	24	2	1	0	0	2	1	0	6
40	8	20.43	0.16129	12	2	21	3	0	0	1	2	1	0	10
38	24	18.31	0.464286	8	1	24	1	3	0	0	3	1	0	3
39	9	18.75	0.483333	13	1	22	3	1	0	0	2	1	0	9
39	14	17.22	0.604167	7	2	22	1	3	0	1	2	1	0	4
40	11	19.14	0.4	10	2	23	2	2	0	1		1	0	7
39	4	20.96	0.428571	10	1	24	2	0	0	0	2	1	0	6
34	6	21.78	0.553571	4	2	22	0	0	1	0	3	1	0	0
39	11	17.04	0.428571	4	2	22	0	2	0	0	2	0	0	0
39	7	21.45	0.677419	9	1	26	2	0	0	1	1	0	0	7
40	8	20.2	0.548387	12	2	25	3	0	0	0	3	1	0	9
36	9	23.05	0.36	2	2	23	0	1	0	1	4	0	0	1
40	13	24.61	0.518519	10	1	24	2	3	0	0	2	0	0	6
41	9	19.23	0.272727	2	2	25	0	1	0	2	1	1	0	2
41	16	19.72	0.347826	10	1	23	2	3	0	0	2	1	0	6
37	7	19.98	0.5	8	2	28	1	0	0	0	3	1	0	3
38	15	20.81	0.409091	8	1	27	1	3	0	0	3	1	0	3
39	10	17.3	0.535714	10	1	23	2	1	0	1	2	1	0	7
41	17	17.97	0.826087	12	2	25	3	3	0	1	2	1	0	10
36	14	19.47	0.727273	9	1	25	2	3	0	1	2	1	0	7
41	14	25.97	0.44	12	1	22	3	3	0	0	2	1	0	9
39	6	17.97	0.454545	11	1	24	3	0	0	0	2	1	0	9
35	15	17.78	0.9	5	1	25	0	3	0	1	1	1	0	1
42	13	20.37	0.375	13	2	24	3	3	0	0	4	0	0	9
40	8	20.94	0.362069	7	1	26	1	0	0	2	1	0	0	5
38	12	20.17	0.173077	10	1	22	2	2	0	0	2	1	0	6
41	7	22.19	0.454545	13	1	22	3	0	0	0	2		0	9
39	10	18.13	0.296296	9	1	22	2	1	0	0	2	1	0	6
41	13	21.63	0.557692	9	1	27	2	3	0	1	4	0	0	7
40	12	20.43	0.678571	5	1	25	0	2	0	1	2	0	0	1
42	8	17.31	0.454545	16	1	24	3	0	0	1	2	1	0	10
39	10	26.19	0.603448	10	2	25	2	1	0	0	2	0	0	6
41	13	20.7	0.642857	7	2	23	1	3	0	0	4	0	0	3
40	11	19.72	0.339286	11	1	21	3	2	0	0	3	1	0	9
41	21	15.63	0.425	7	2	23	1	3	0	0		0	0	3
39	15	20.7	0.3125	6	1	22	1	3	0	2	1	0	0	5
40	10	19.73	0.416667	10	2	27	2	1	0	2	4	0	0	8
40	9	18.16	0.5	10	2	24	2	1	0	1	4	0	0	7
40	12	19	0.537037	13	1	24	3	2	0	0	2	0	0	9
39	11	22.94	0.574074	11	2	27	3	2	0	1	1	0	0	10
42	8	17.91	0.3125	7	2	22	1	0	0	1	2	0	0	4
36	8	22.89	0.462963	7	2	30	1	0	0	0	3	1	0	3
37	19	17.26	0.552632	7	1	23	1	3	0	0	3	0	0	3
41	8	20.45	0.30303	5	2	33	0	0	0	2	1	0	0	2
38	10	16.41	0.518519	5	1	24	0	1	0	1	2	0	0	1
40	13	20.36	0.423077	5	1	25	0	3	0	1	2	0	0	1
38	10	20.43	0.464286	9	1	26	2	1	0	1	2	0	0	7
42	8	25.11	0.348485	11	2	26	3	0	0	1		0	0	10
43	20	20.2	0.23913	2	1	23	0	3	0	1	2	0	0	1
39	9	18.75	0.366667	4	1	26	0	1	0	2	1	0	0	2
40	20	18.96	0.807692	4	2	25	0	3	0	1	2	0	0	1
40	12	21.77	0.464286	7	1	27	1	2	0	2	1	0	0	5
40	5	19.52	0.46875	10	1	22	2	0	0	1	2	0	0	7
39	10	20.58	0.551724	6	1	29	1	1	0	0	2	0	0	3
36	8	16.94	0.461538	6	1	23	1	0	0	1	2	0	1	4
39	10	21.88	0.517857	11	1	25	3	1	0	2	1	0	0	11
40	12	17.63	0.592593	3	1	26	0	2	0	1	1	0	0	1
38	10	18.83	0.407407	3	1	24	0	1	0	1	2	0	0	1
38	9	17.63	0.413793	5	2	26	0	1	0	2	1	0	0	2
40	12	21.99	0.611111	13	1	27	3	2	0	2	1	0	0	11
41	7	20.2	0.431034	8	2	23	1	0	0	0	2	1	0	3
37	12	18.95	0.34	7	2	28	1	2	0	1	1	0	0	4
37	8	20.66	0.333333	7	2	25	1	0	0	2	1	0	0	5
40	12	19.53	0.407407	12	2	24	3	2		1	2	0	0	10
38	8	19.31	0.15625	3	2	26	0	0	0	0	2	1	1	0
41	11	17.87	0.383333	6	1	22	1	2	0	0		0	0	3
40	8	24.03	0.516129	3	1	23	0	0	0	0	3	1	0	0
40	8	19.53	0.266667	8	2	21	1	0	0	0	2	1	0	3
39	11	19.68	0.464286	8	2	24	1	2	0	2	1	1	0	5
38	8	22.77	0.660714	5	2	27	0	0	0	0	3	1	0	0
41	11	19.81	0.637931	3	2	26	0	2	0	2	1	1	0	2
38	6	18.49	0.548387	8	2	24	1	0	0	1	2	0	0	4
41	10	23.81	0.419355	10	2	31	2	1	0	0	3	1	0	6
41	9	17.31	0.53125	2	2	25	0	1	0	0	2	1	0	0
40	11	20.03	0.275862	8	2	22	1	2	0	0	2	1	0	3
40	8	17.78	0.366667	8	1	27	1	0	0	0	3	1	0	3
40	8	21.08	0.28125	10	1	21	2	0	0	1	2	0	0	7
39	7	16.02	0.596774	5	1	22	0	0	0	0	3	1	0	0
41	8	16.23	0.421875	11	2	22	3	0	0	1	2	1	0	10
41	6	18.82	0.419355	8	1	25	1	0	0	2	1	1	0	5
40	9	17.92	0.716667	2	2	23	0	1	0	0	2	1	0	0
40	16	18.18	0.652174	5	1	23	0	3	0	1	2	0	0	1
44	24	20.81	0.466667	4	2	21	0	3	0	1		0	0	1
39	9	17.63	0.533333	9	2	27	2	1	0	1	2	0	0	7
39	12	20.08	0.423077	11	1	24	3	2	0	0	3	0	0	9
41	12	19.38	0.448276	14	2	28	3	2	0	1	2	0	0	10
38	12	19.95	0.423077	9	2	27	2	2	0	0	3	0	1	6
40	9	17.6	0.55	6	1	26	1	1	0	1	1		0	4
38	10	20.12	0.425926	7	1	23	1	1	0	0	2	1	0	3
40	5	21.16	0.514706	11	1	25	3	0	0	0		1	0	9
38	10	24.57	0.535714	9	2	26	2	1	0	1		0	0	7
39	11	21.48	0.481481	3	1	22	0	2	0	0	2	0	0	0
37	8	22.43	0.413793	4	2	22	0	0	0	1	2	0	0	1
39	11	19.05	0.444444	4	2	27	0	2	0	0	2	1	0	0
37	12	19.44	0.46	8	2	26	1	2	0	0	2	0	0	3
40	9	18.82	0.483871	10	1	23	2	1	0	1	2	0	0	7
38	12	15.96	0.480769	5	1	22	0	2	0	1	4	0	0	1
39	12	19.31	0.592593	10	2	22	2	2	0	1	4	0	0	7
35	9	21.53	0.54	9	1	22	2	1	0	1	2	1	0	7
39	8	19.96	0.431034	7	1	24	1	0	0	0		0	0	3
38	15	19.81	0.590909	8	1	25	1	3	1	2	2	1	0	5
38	9	16.77	0.758621	6	2	27	1	1	1	2	4	0	0	5
38	5	16.73	0.370968	9	2	21	2	0	0	1	3	1	0	7
40	9	18.82	0.5	8	1	27	1	1	0	1	4	0	0	4
39	8	19.62	0.596774	7	1	28	1	0	0	1		0	0	4
40	9	18.75	0.6	10	2	25	2	1	0	2		0	0	8
38	12	18.08	0.229167	9	1	20	2	2	0	0	4	1	0	6
38	10	17.9	0.481481	8	1	23	1	1	0	1	2	0	0	4
38	11	21.78	0.333333	11	1	22	3	2	0	1	3	0	0	10
40	10	18.96	0.589286	5	2	26	0	1	0	2	1	0	0	2
38	12	19.47	0.58	9	1	24	2	2	0	1	4	0	0	7
39	12	16.41	0.592593	11	2	24	3	2	0	1	2	0	0	10
40	8	19.63	0.431034	11	2	26	3	0	0	1	2	1	0	10
40	10	16.77	0.466667	10	2	24	2	1	0	1	4	0	0	7
38	10	21.21	0.796296	10	1	25	2	1	0	1	4	0	0	7
39	9	17.01	0.65	6	2	27	1	1	0	1	1	0	0	4
39	4	18.08	0.566667	8	1	23	1	0	0	0	3	1	0	3
38	6	20.44	0.34375	11	1	21	3	0		0	3	1	0	9
41	9	17.4	0.34375	13	2	22	3	1	0	0	3	1	0	9
38	11	18.73	0.5	9	1	25	2	2	0	1	4	0	0	7
41	9	19.47	0.322581	8	2	23	1	1	0	1	2	0	0	4
38	9	21.64	0.607143	7	1	24	1	1	0	0	2	0	0	3
41	7	20.87	0.560606	4	2	24	0	0	0	0	3	1	0	0
41	8	17.63	0.53125	13	2	24	3	0	0	0	4	0	0	9
41	16	21.48	0.583333	6	2	22	1	3	0	1	2	1	0	4
40	11	18.49	0.551724	3	1	23	0	2	0	1	2	0	0	1
40	9	18.96	0.366667	11	1	23	3	1	0	0	2	0	0	9
39	11	22.27	0.107143	11	1	21	3	2	0	0	3	1	0	9
39	10	23.03	0.5	12	1	21	3	1	0	0	3	1	0	9
42	9	19.58	0.359375	13	2	22	3	1	0	1	3	1	0	10
40	11	19.15	0.206897	12	1	22	3	2	0	1	3	1	0	10
38	8	18.75	0.533333	10	1	24	2	0	0	0	3	1	0	6
37	9	20.83	0.410714	9	2	26	2	1	0	0	3	1	0	6
39	10	22.03	0.413793	11	1	32	3	1	0	0	3	1	0	9
41	9	23.01	0.419355	12	1	24	3	1	0	0		1	0	9
39	12	17.26	0.42	9	1	25	2	2	0	0	3	1	0	6
38	10	19.38	0.357143	8	2	23	1	1	0	0	3	0	0	3
42	7	22.86	0.441176	13	2	23	3	0	0	1	2	0	0	10
38	10	22.27	0.321429	9	2	26	2	1	0	1	3	1	0	7
39	9	18.22	0.6	11	2	24	3	1	0	0	3	1	0	9
40	9	20.31	0.6	11	1	24	3	1	1	1	3	1	0	10
39	11	20.2	0.678571	11	1	23	3	2	0	0	3	1	0	9
39	7	20	0.419355	10	2	24	2	0	0	0	3	1	0	6
41	21	23.32	0.7	13	2	23	3	3	0	1	2	1	0	10
41	11	19.52	0.35	13	1	25	3	2	0	1	3	1	0	10
40	8	20.32	0.375	15	2	24	3	0	0	0	3	1	0	9
37	10	20.7	0.277778	10	1	22	2	1	0	1	3	1	0	7
41	8	19.95	0.348485	13	1	22	3	0	0	1	3	1	0	10
40	9	19.14	0.467742	12	1	22	3	1	0	2	3	1	0	11
41	8	20.4	0.242424	13	2	25	3	0	0	1		1	0	10
42	10	22.89	0.193548	13	1	23	3	1	0	1	3	1	0	10
39	8	23.83	0.387097	11	2	23	3	0	0	0	3	1	0	9
39	11	20.23	0.410714	11	2	22	3	2	0	0	3	1	0	9
42	8	21.67	0.411765	15	2	22	3	0	0	1	3	1	0	10
40	8	21.64	0.28125	13	1	23	3	0	0	0	2	1	0	9
40	10	20.83	0.266667	12	2	25	3	1	0	0	3	1	0	9
40	6	23.32	0.651515	12	2	21	3	0	0	0	3	1	0	9
41	15	19.92	0.68	12	2	24	3	3	0	0	3	1	0	9
39	19	16.65	0.6	10	2	25	2	3	0	1	2	1	0	7
39	8	22.15	0.193548	12	1	25	3	0	0	0	3	1	0	9
40	8	20.4	0.328125	12	1	21	3	0	0	0	3	1	0	9
40	15	21.64	1	4	2	24	0	3	0	0	2	1	0	0
39	7	22.68	0.265625	11	1	22	3	0	0	0	3	1	0	9
40	9	21.88	0.466667	12	1	30	3	1	0	1	3	1	0	10
39	10	29.14	0.178571	11	2	25	3	1	0	2		1	0	11
40	11	19.6	0.448276	12	2	25	3	2	1	0	3	1	0	9
39	8	17.58	0.419355	11	1	29	3	0	0	1	3	1	0	10
39	9	19.26	0.416667	11	2	26	3	1	0	1	3	1	0	10
40	23	20.03	0.5625	10	1	21	2	3	0	0	3	1	0	6
39	10	18.03	0.551724	11	1	23	3	1	0	0	3	1	0	9
38	5	18.59	0.424242	10	2	23	2	0	0	1		1	0	7
40	6	17.97	0.433333	7	2	23	1	0	0	1	2	1	1	4
41	7	19.62	0.560606	8	2	22	1	0	0	1	3	1	0	4
38	13	19.63	0.5	4	1	22	0	3	0	0	3	1	0	0
39	6	16.35	0.328125	8	2	24	1	0	0	1	2	0	0	4
36	10	19.53	0.634615	8	1	21	1	1	0	1	2	1	0	4
40	6	19.1	0.666667	8	1	25	1	0	0	0	2	1	0	3
40	6	19.1	0.666667	8	1	25	1	0		0	2	0	0	3
41	11	18.34	0.566667	11	2	23	3	2	0	0	3	1	0	9
37	11	28.69	0.24	5	1	23	0	2	0	1		0	0	1
39	6	18.36	0.533333	6	2	25	1	0	0	1	2	1	0	4
39	4	21.88	0.323529	8	1	21	1	0	0	0	2	1	0	3
41	7	20.57	0.545455	7	1	27	1	0	0	0	3	0	0	3
43	11	16.38	0.685185	4	2	27	0	2	0	0	3	1	0	0
40	7	17.1	0.409091	5	1	23	0	0	0	1	3	0	0	1
38	9	17.43	0.706897	4	2	24	0	1	0	1	1	0	0	1
41	13	20.2	0.535714	8	2	25	1	3	0	0	2	0	0	3
38	11	19.63	0.653846	8	2	23	1	2	0	0	3	0	0	3
42	7	19.29	0.470588	8	1	24	1	0	0	0	3	0	0	3
37	7	20.03	0.5	6	1	23	1	0	0	1	2	1	0	4
38	10	22.27	0.365385	7	1	23	1	1	0	1	2	0	0	4
39	5	16.23	0.625	6	1	26	1	0	1	0	2	0	0	3
41	10	20.83	0.266667	11	2	24	3	1	0	0	2	0	0	9
40	6	18.49	0.545455	8	1	23	1	0	0	0	2	1	0	3
38	6	18.73	0.580645	11	2	22	3	0	0	0	2	0	0	9
39	7	20.32	0.375	10	2	25	2	0	0	1	2	0	0	7
40	7	20.31	0.530303	10	1	23	2	0	0	1	1	0	0	7
40	6	20.31	0.25	6	2	26	1	0	0	0	2	0	0	3
36	6	23.33	0.351852	3	2	24	0	0	0	0	2	1	0	0
40	5	31.62	0.0294118	13	2	22	3	0	1	0		0	0	9
36	6	17.07	0.466667	9	1	23	2	0	0	0	2	0	0	6
40	7	14.98	0.40625	11	2	22	3	0	0	0	3	0	0	9
40	7	19.83	0.4375	10	2	23	2	0	0	0	2	0	0	6
38	12	24.14	0.56	7	1	22	1	2	0	1	2	0	0	4
40	5	17.93	0.545455	10	1	22	2	0	0	0	2	0	0	6
39	5	21.09	0.318182	9	2	21	2	0	0		1	1	0
41	24	19.92	1.23529	11	2	22	3	3		0	2	0	0	9
41	9	21.33	0.451613	13	1	25	3	1	1	0	3	0	0	9
42	9	19.29	0.15625	11	2	22	3	1	0	1	2	0	0	10
38	7	20.83	0.216667	8	2	23	1	0	0	0	2	1	0	3
41	12	23.78	0.392857	11	2	26	3	2	0	0	3	0	0	9
39	8	18.2	0.354839	11	1	25	3	0	0	2	2	0	0	11
39	8	25	0.354839	12	1	22	3	0	0	0	3	0	0	9
40	7	18.39	0.484375	10	1	28	2	0	0	0	2	0	0	6
42	8	17.69	0.257576	12	1	22	3	0	0	0	2	0	0	9
41	6	22.07	0.378788	10	1	23	2	0	0	0	3	0	0	6
39	6	17.77	0.4375	11	1	22	3	0	0	1	3	0	0	10
40	12	17.58	0.321429	7	1	21	1	2	0	0	3	1	0	3
41	5	19.95	0.5	13	1	22	3	0	0	1	1	0	0	10
38	22	18.36	0.5	6	1	22	1	3	0	0	2	0	0	3
40	11	16.23	0.410714	9	2	23	2	2	0	1	2	0	0	7
39	10	20.7	0.482143	10	2	23	2	1	0	0	3	0	0	6
37	6	18.03	0.580645	9	1	21	2	0	1	1	3	0	0	7
36	9	19.76	0.314815	7	1	21	1	1	0	0	2	0	0	3
40	6	22.66	0.5	9	2	24	2	0	0	0	2	0	0	6
38	9	23.01	0.482759	10	2	24	2	1	0	0	2	0	0	6
39	10	23.44	0.448276	5	2	22	0	1	0	1	3	0	0	1
41	5	23.92	0.484848	9	1	24	2	0	0	0	3	0	0	6
40	16	18.59	0.428571	9	1	23	2	3	0	1	2	0	0	7
41	9	21.08	0.65625	10	1	24	2	1	0	0	3	0	0	6
42	11	21.68	0.629032	12	1	24	3	2	0	0	2	0	0	9
41	11	18.03	0.517241	14	1	24	3	2	0	1	3	0	0	10
42	9	19.23	0.28125	8	2	24	1	1	0	0	2	0	0	3
38	7	16.44	0.629032	11	2	26	3	0	0	1	2	0	0	10
40	5	20.9	0.220588	10	1	23	2	0	0	1	2	0	0	7
40	16	19.53	0.695652	10	2	21	2	3	0	0	3	0	0	6
41	11	19.43	0.465517	13	2	20	3	2	0	1	2	0	0	10
40	13	20.4	0.461538	10	2	25	2	3	0	0	2	0	0	6
41	6	23.56	0.385714	10	2	24	2	0	1	0	3	0	0	6
41	12	21.76	0.275862	10	1	25	2	2		0		0	0	6
38	8	18.36	0.448276	8	2	21	1	0		1	3	0	0	4
40	10	19.23	0.346154	9	1	23	2	1	0	0	3	1	0	6
38	5	19.15	0.333333	11	1	21	3	0	0	0	2	0	0	9
39	8	17.67	0.387097	9	1	25	2	0	0	2	1	0	0	8
39	12	23.93	0.5625	3	1	25	0	2	0	0	2	0	0	0
39	19	17.07	0.4	6	1	26	1	3	0	1	3	1	0	4
39	5	20.24	0.287879	6	2	31	1	0	0	2	1	0	0	5
39	13	17.36	0.68	7	1	25	1	3	0	1	2	0	0	4
42	10	19.43	0.453125	8	1	30	1	1	0	2	1	0	0	5
41	5	20.17	0.227273	2	1	30	0	0	0	2	1	0	0	2
41	8	18.82	0.515152	4	2	22	0	0	0	1	1	0	0	1
39	6	20.51	0.257576	6	1	23	1	0	0	0	2	0	0	3
39	7	17.07	0.690476	5	1	26	0	0	0	1	2	0	0	1
40	10	22.46	0.448276	9	2	24	2	1	0	1	2	0	0	7
38	8	17.4	0.366667	12	1	25	3	0	0	0	2	0	0	9
41	12	19.81	0.535714	13	2	26	3	2	0	1	1	0	0	10
39	12	18.91	0.555556	9	1	21	2	2	0	1	4	0	0	7
37	10	19.86	0.788462	9	2	29	2	1	0	2	2	0	0	8
36	9	16.42	0.413043	7	2	23	1	1	0	1	4	0	0	4
39	11	18.23	0.403846	9	2	25	2	2	0	1		0	0	7
38	7	18.23	0.532258	7	1	25	1	0	0	2	2	0	0	5
39	8	17.04	0.433333	11	1	23	3	0	0	1	2	1	0	10
39	10	19.23	0.62069	4	1	25	0	1	0	1	2	0	0	1
40	6	21.11	0.333333	7	2	23	1	0	0	1	2	0	0	4
41	8	20.83	0.333333	8	2	24	1	0	0	0	4	0	0	3
40	12	25.07	0.553571	13	1	29	3	2	0	2	1	0	0	11
41	8	23.83	0.25	9	1	21	2	0	0	0	3	0	0	6
41	12	18	0.392857	10	2	21	2	2	0	1	2	0	0	7
39	9	17.71	0.482759	4	2	24	0	1	0	0		0	0	0
38	13	18.22	0.9375	8	2	24	1	3	0	1	2	0	0	4
39	10	24.61	0.576923	8	1	21	1	1	0	0	3	1	0	3
39	10	20.31	0.481481	5	1	26	0	1	0	1	2	0	0	1
41	14	20.14	0.634615	10	1	22	2	3	0	0		0	0	6
39	9	19.47	0.586207	6	1	25	1	1	0	1	1	1	0	4
43	12	19.33	0.142857	2	2	24	0	2	0	1	2	0	0	1
41	11	20.57	0.533333	7	2	29	1	2	0	2	1	0	0	5
39	12	18.75	0.462963	8	2	25	1	2	0	1	1	0	0	4
41	8	19.01	0.716667	6	2	21	1	0	0	1	3	0	0	4
38	10	21.08	0.666667	4	1	25	0	1	0	2		0	0	2
39	10	19.49	0.793103	6	2	25	1	1	0	2	1	0	0	5
40	9	18.75	0.448276	9	1	24	2	1	0	0	2	0	0	6
38	8	18.44	0.3	3	2	26	0	0	0	0		1	0	0
42	8	18.29	0.396552	8	1	23	1	0	0	1	2	1	0	4
41	6	18.82	0.441176	10	2	23	2	0	0	1	2	1	0	7
42	7	21.37	0.28	7	2	23	1	0	0	1	2	1	0	4
37	7	18.43	0.37931	9	2	24	2	0	0	0	2	1	0	6
39	6	17.58	0.4	9	2	24	2	0	0	0	2	1	0	6
34	8	16.44	0.590909	5	1	27	0	0	0	0	2	1	1	0
40	6	21.85	0.397059	12	2	25	3	0	0	0	2	1	0	9
39	10	27.12	0.672414	12	2	26	3	1	0	2	1	1	0	11
41	9	21.36	0.53125	11	1	24	3	1	0	2	1	1	0	11
39	6	17.85	0.545455	10	2	26	2	0	0	0	2	0	0	6
41	11	18.07	0.461538	4	2	22	0	2	0	0	2	1	0	0
42	8	18.03	0.65625	12	1	22	3	0	0	1	2	1	0	10
38	9	18.36	0.534483	8	2	23	1	1	0	1	2	1	0	4
41	8	20.81	0.242424	12	2	29	3	0	0	1	3	1	0	10
40	6	21.45	0.181818	7	1	23	1	0	0	0	3	1	0	3
38	8	20	0.344828	9	2	23	2	0	0	1	2	1	0	7
44	9	19.27	0.469697	7	1	23	1	1	0	0	4	1	0	3
36	8	18.73	0.37037	3	2	24	0	0	0	1	2	1	1	1
41	8	21.09	0.34375	9	2	24	2	0	0	1	2	1	0	7
39	10	19.4	0.327586	10	1	23	2	1	0	1	2	1	0	7
45	13	16.88	0.4375	6	2	29	1	3	0	2	1	0	0	5
40	8	19.27	0.516129	12	1	23	3	0	0	1	2	0	0	10
39	7	17.34	0.138889	4	1	24	0	0	1	0	2	1	0	0
40	10	17.01	0.448276	4	1	22	0	1	0	1	2	0	0	1
36	5	20.03	0.766667	5	2	24	0	0	1	0	3	1	0	0
39	7	20.31	0.375	10	1	22	2	0	0	0	2	1	0	6
39	9	23.83	0.448276	9	1	25	2	1	0	1	1	1	0	7
39	8	19.63	0.403226	12	1	26	3	0	0	0	2	1	0	9
39	5	19.73	0.439394	6	2	25	1	0	0	1	2	1	0	4
41	5	20.06	0.34375	8	1	21	1	0	0	0	2	1	0	3
39	7	20.83	0.548387	11	2	21	3	0	0	0	3	1	0	9
39	7	21.79	0.451613	10	2	33	2	0	0	0	2	1	0	6
39	7	18.18	0.328125	12	2	22	3	0	0	0	3	1	0	9
39	6	17.72	0.546875	11	2	26	3	0	0	1	2	1	0	10
39	9	19.2	0.482759	11	2	21	3	1	0	0	3	1	0	9
40	7	16.02	0.606061	6	1	23	1	0	0	0	3	1	0	3
39	8	17.07	0.551724	10	2	22	2	0	0	0	3	1	0	6
39	8	26.4	0.416667	11	1	22	3	0	0	0	3	1	0	9
37	6	19.43	0.322581	8	1	23	1	0	0	0	3	1	0	3
38	5	17.43	0.363636	10	1	24	2	0	0	1	2	1	0	7
40	9	21.23	0.354839	13	2	26	3	1	0	1	1	1	0	10
39	11	21.23	0.37037	10	1	23	2	2	0	1	1	1	0	7
35	10	22.48	0.5	6	1	22	1	1	0	0	3	1	0	3
39	8	19.53	0.583333	6	1	24	1	0	0	0	3	1	0	3
39	6	19.63	0.393939	11	2	22	3	0	0	1	2	1	0	10
37	9	20.55	0.875	7	1	36	1	1	1	0	3	1	1	3
39	11	18.76	0.625	11	2	22	3	2	0	2	1	1	0	11
36	12	20.83	0.545455	3	2	31	0	2	0	0	3	1	0	0
41	5	19.31	0.455882	10	1	22	2	0	0	0	2	1	0	6
41	8	20.7	0.439394	10	1	22	2	0	0	0	3	1	0	6
40	8	20.31	0.265625	11	1	22	3	0	0	1	3	1	0	10
38	6	31.18	0.4	2	2	24	0	0	0	1	2	1	0	1
39	6	23.8	0.515625	11	1	22	3	0	0	0		1	0	9
39	8	19.29	0.403226	7	1	23	1	0	0	0	2	1	0	3
40	9	22.35	0.467742	10	2	22	2	1	0	0	2	1	0	6
40	16	20.4	0.6875	2	1	26	0	3	0	0	3	1	0	0
39	7	23.63	0.419355	6	2	21	1	0	0	0		1	0	3
40	11	20.7	0.446429	10	1	24	2	2	0	1	2	0	0	7
36	20	23.12	0.25	6	1	32	1	3	0	0	3	1	0	3
39	7	21.43	0.578125	11	2	24	3	0	0	0	2	0	0	9
39	5	19.14	0.455882	9	1	26	2	0	0	0	2	0	0	6
40	11	22.43	0.482143	11	2	27	3	2	0	0	3	0	0	9
40	9	22.03	0.322581	12	2	30	3	1	0	0	3	0	0	9
37	7	18.96	0.366667	8	1	26	1	0	0	0	2	1	0	3
42	9	24.14	0.25	10	2	22	2	1	0	1	3	0	0	7
42	9	19.95	0.65625	12	2	22	3	1	0	0	2	0	0	9
40	11	18.87	0.296296	8	2	24	1	2	0	0	2	1	0	3
39	8	20.7	0.290323	12	1	23	3	0	0	0	2	0	0	9
40	9	23.23	0.551724	10	2	23	2	1	0	1	2	1	0	7
39	9	25.39	0.466667	13	2	22	3	1	0	0	3	1	0	9
41	5	18.29	0.5	10	1	23	2	0	0	2	2	1	0	8
41	7	19.11	0.257576	11	1	23	3	0	0	0	3	1	0	9
40	5	22.89	0.514286	6	1	25	1	0	0	0	3	1	0	3
41	9	27.34	0.625	10	2	30	2	1	1	0	2	1	0	6
39	8	20.03	0.5	10	2	30	2	0	0	0	3	1	0	6
39	6	17.26	0.640625	7	1	22	1	0	0	0	2	1	0	3
39	8	23.22	0.33871	8	1	25	1	0	0	0	2	1	0	3
41	6	18.73	0.441176	13	1	23	3	0	0	0	3	1	0	9
39	10	20.32	0.607143	11	1	24	3	1	0	0	2	1	0	9
38	5	26.81	0.328125	10	2	29	2	0	0	0	3	1	0	6
37	7	16.85	0.35	8	2	25	1	0	0	0	3	1	0	3
41	6	17.19	0.5	8	1	26	1	0	0	0		0	0	3
38	8	20.7	0.683333	8	1	22	1	0	0	0	2	1	0	3
39	7	19.92	0.390625	7	2	23	1	0	0	0	3	1	0	3
40	8	19.53	0.310345	9	1	24	2	0	0	0	3	1	0	6
41	10	19.98	0.225806	9	1	24	2	1	0	1	3	1	0	7
39	9	20.06	0.45	9	2	23	2	1	0	1	1	0	0	7
41	6	26.22	0.171429	11	1	26	3	0	0	0		0	0	9
40	9	21.3	0.370968	12	1	30	3	1	0	2	1	0	0	11
43	9	20.57	0.390625	10	2	23	2	1	0	0	2	0	0	6
40	11	18.34	0.62069	12	1	25	3	2	0	1	2	0	0	10
42	8	20.78	0.323529	8	2	33	1	0	0	2	1	1	0	5
38	23	26.4	0.392857	7	1	21	1	3	0	0	3	0	0	3
39	6	19.14	0.318182	11	2	23	3	0	0	0	2	1	0	9
41	5	18.83	0.444444	10	2	24	2	0	0	0	2	0	0	6
40	9	20.2	0.580645	13	2	22	3	1	0	0	2	0	0	9
40	11	19.07	0.285714	5	1	22	0	2	0	0	3	1	0	0
38	9	21.34	0.327586	8	1	25	1	1	0	1	2	0	0	4
41	11	19.2	0.592593	2	1	24	0	2	1	1	2	1	0	1
40	9	16.02	0.370968	14	2	22	3	1	0	1	2	0	0	10
39	9	16.85	0.716667	11	1	25	3	1	0	0		0	0	9
39	7	17.19	0.4375	13	2	23	3	0	1	1	2	0	0	10
40	7	22.48	0.454545	7	2	25	1	0	0	0	2	0	0	3
41	8	19.07	0.606061	10	1	25	2	0	0	1	1	0	0	7
41	7	17.01	0.588235	10	2	24	2	0	0	0	2	0	0	6
41	8	21.48	0.30303	8	1	29	1	0	0	0		0	0	3
41	12	21.48	0.428571	12	1	27	3	2	0	0	3	0	0	9
40	7	21.48	0.393939	8	2	24	1	0	0	0	2	0	0	3
39	7	20.2	0.533333	10	1	25	2	0	0	1	2	0	0	7
42	15	19.57	0.44	16	2	28	3	3	0	1	2	0	0	10
39	5	20.89	0.40625	11	2	26	3	0	0	0	3	1	0	9
39	10	17.26	0.37931	7	1	22	1	1	0	0	3	1	0	3
38	20	20.7	0.472222	9	1	24	2	3	0	0	3	1	0	6
38	9	18.96	0.586207	10	1	22	2	1	0	0	2	1	0	6
39	9	23.44	0.2	8	2	25	1	1	0	0	3	1	0	3
41	6	19.88	0.357143	10	1	24	2	0	0	0	3	1	0	6
39	6	23.73	0.4375	8	2	23	1	0	0	0	2	1	0	3
41	9	23.88	0.274194	14	2	23	3	1	0	0	2	1	0	9
40	9	21.63	0.290323	8	1	23	1	1	0	1	2	1	0	4
40	10	21.63	0.283333	10	2	21	2	1	0	0	2	1	0	6
41	8	20.2	0.19697	12	2	28	3	0	0	1	2	1	0	10
35	9	21.23	0.36	8	1	25	1	1	0	0	2	1	0	3
39	9	22.48	0.6	12	1	23	3	1	0	0	2	0	0	9
39	7	22.41	0.366667	9	1	25	2	0	0	0	3	1	0	6
39	5	19.72	0.28125	8	2	23	1	0	0	0	2	1	0	3
41	6	19.13	0.485714	8	1	22	1	0	0	0	3	1	0	3
39	8	21.88	0.566667	3	1	23	0	0	0	0	3	1	0	0
39	7	24.01	0.586207	2	1	24	0	0	0	0	3	1	0	0
39	11	17.94	0.464286	3	1	23	0	2	0	0	2	1	0	0
39	7	21.45	0.328125	10	1	22	2	0	0	0	2	0	0	6
38	7	17.19	0.566667	3	2	26	0	0	0	2	1	1	0	2
38	9	20.62	0.357143	8	1	24	1	1	0	1	2	0	0	4
42	10	16.94	0.46875	13	2	26	3	1	0	1	2	0	0	10
40	8	18.52	0.59375	12	1	23	3	0	0	1	2	0	0	10
39	5	24.03	0.176471	14	2	23	3	0	0	1	2	0	0	10
41	14	22.58	0.6	9	2	28	2	3	0	1	3	0	0	7
40	6	20.96	0.606061	14	2	22	3	0	0	0	2	0	0	9
39	10	19.38	0.62963	9	2	24	2	1	0	1	2	0	0	7
38	5	20.83	0.484848	11	1	24	3	0	0	0	2	1	0	9
38	5	14.19	0.37931	8	1	22	1	0	0	0	2	1	0	3
37	12	19.63	0.45	7	1	27	1	2	0	0	2		0	3
41	6	19.23	0.571429	5	2	25	0	0	0	1	2	0	0	1
40	12	19.11	0.592593	10	1	28	2	2	0	2	1	0	0	8
40	12	20.32	0.625	5	2	29	0	2	0	1	2	0	0	1
38	11	16.23	0.407407	6	2	27	1	2	0	1	2	0	0	4
40	14	18.59	0.52	5	1	27	0	3	0	2	1	0	0	2
40	9	20.51	0.5	4	2	28	0	1	0	2	1	0	0	2
38	8	19.43	0.689655	10	2	30	2	0	0	1	4	0	0	7
38	6	17.63	0.5	10	1	23	2	0	0	0	2	1	0	6
38	12	19.92	0.56	9	1	25	2	2	0	1	4	0	0	7
39	10	19.23	0.642857	4	1	27	0	1	0	1	4	0	0	1
39	9	16.23	0.566667	9	1	27	2	1	0	1	4	0	0	7
40	14	19.14	0.5	6	2	26	1	3	0	1	4	0	0	4
40	9	19.53	0.548387	8	1	25	1	1	0	1		0	0	4
36	10	19.14	0.615385	9	2	25	2	1	0	1		0	0	7
40	16	21.48	0.545455	9	1	27	2	3	0	0	4	0	0	6
40	14	21.88	0.346154	11	1	22	3	3	0	0	2	1	0	9
40	12	18.83	0.425926	12	2	27	3	2	0	1		0	0	10
39	13	18.83	0.538462	9	2	28	2	3	0	1	4	0	0	7
39	14	18.42	0.52	5	1	23	0	3	0	1	1	0	0	1
42	7	22.22	0.585714	7	2	25	1	0	0	1	4	0	0	4
41	7	18.73	0.272727	13	2	23	3	0	0	1		0	0	10
40	6	22.48	0.448276	7	2	22	1	0	0	0	2	0	0	3
42	7	22.21	0.514706	11	1	23	3	0	1	0	2	1	0	9
38	12	21.87	0.5	7	2	22	1	2	0	1	2	0	0	4
43	11	18.96	0.5	10	1	24	2	2	0	1	1	0	0	7
40	11	17.45	0.625	9	1	25	2	2	0	0	2	0	0	6
40	8	19.81	0.266667	9	1	21	2	0	0	0	2	1	0	6
39	8	22.03	0.384615	8	1	26	1	0	0	0	2		0	3
40	11	16.85	0.5	7	1	23	1	2	0	1	2	0	0	4
38	6	19.36	0.645161	5	1	23	0	0	0	0		0	0	0
39	10	18.22	0.862069	9	1	24	2	1	0	1	1	0	0	7
40	14	18.29	0.423077	5	1	26	0	3	0	2	1	0	0	2
40	11	18.2	0.672414	13	1	22	3	2	0	1	4	0	0	10
39	8	20.17	0.290323	5	1	22	0	0	0	0	2	0	0	0
40	10	19.78	0.178571	10	2	26	2	1	0	1	2	0	0	7
36	26	25.91	0.6	5	1	22	0	3	0	0	2	1	0	0
39	8	18.66	0.516129	8	2	22	1	0	0	0		0	0	3
36	15	20.17	0.6	8	1	22	1	3	0	1	2	1	0	4
40	9	18.75	0.258065	9	2	24	2	1	0	1	2	1	0	7
39	9	23.52	0.45	5	2	26	0	1	0	1	4	0	0	1
41	9	23.83	0.774194	6	2	25	1	1	0	1	2	0	0	4
42	15	22.52	0.423077	4	2	24	0	3	0	1	3	0	0	1
41	11	18.76	0.35	4	1	22	0	2	0	1	2	0	0	1
40	8	22.43	0.433333	8	1	27	1	0	0	0	2	1	0	3
40	9	21.26	0.6	10	1	23	2	1	0	1	3	0	0	7
41	9	22.83	0.34375	10	2	25	2	1	0	0	2	0	0	6
39	12	19.31	0.592593	6	1	25	1	2	0	1	1	0	0	4
38	7	18.61	0.451613	7	1	23	1	0	0	1	2	0	0	4
39	6	20.58	0.481481	7	1	24	1	0	0	2		1	0	5
41	10	22.03	0.392857	10	2	25	2	1	0	2	1	0	0	8
40	4	16.65	0.527778	13	1	26	3	0	0	0	2	1	0	9
41	29	20.9	0.375	9	1	25	2	3	0	1		1	0	7
39	13	17.58	0.521739	8	2	23	1	3	0	0	2	0	0	3
38	8	22.22	0.366667	10	1	26	2	0	0	2	2	0	0	8
41	11	15.24	0.82	6	2	23	1	2	0	1	1	0	0	4
41	8	22.03	0.625	10	2	23	2	0	0	1	2	0	0	7
39	10	19.05	0.344828	12	2	25	3	1	0	0	2	1	0	9
39	14	16.2	0.7	8	1	28	1	3	0	2	1	0	0	5
42	11	19.92	0.566667	11	1	25	3	2	0	0	2	0	0	9
41	16	25.78	0.288462	9	2	25	2	3	0	0		0	0	6
40	10	19.52	0.655172	12	2	25	3	1	0	1	1	1	0	10
42	19	18.08	0.434783	7	2	24	1	3	0	1	4	0	0	4
38	15	19.05	0.717391	8	2	26	1	3	0	2	1	0	0	5
33	6	20.4	0.148148	8	1	24	1	0	0	0	2	0	1	3
40	11	17.91	0.551724	5	2	25	0	2	0	0	2	0	0	0
40	10	20.83	0.586207	9	1	25	2	1	0	1	2	0	0	7
41	9	20.31	0.34375	5	2	28	0	1	0	0	2	0	0	0
38	21	20	0.5	5	1	27	0	3	0	2		0	0	2
41	14	23.44	0.814815	7	2	23	1	3	0	1	2	0	0	4
38	13	17.43	0.54	8	2	24	1	3	0	1	2	0	0	4
40	11	23.5	0.696429	10	1	24	2	2	0	1	4	0	0	7
41	9	20.43	0.677419	11	2	24	3	1	0	1		0	0	10
40	14	17.72	0.547619	5	2	27	0	3	0	1	2	0	0	1
39	11	20.75	0.685185	11	2	23	3	2	0	1	2	0	0	10
38	15	20.69	0.73913	11	1	25	3	3	0	1	4	0	0	10
39	5	24.91	0.612903	7	2	22	1	0	0	0	2	1	0	3
39	11	20.66	0.37037	9	1	24	2	2	0	1	2	0	0	7
40	7	23.23	0.151515	13	1	21	3	0	0	0		1	0	9
38	13	18.82	0.529412	5	2	26	0	3	0	1	2	0	0	1
36	5	18.78	0.40625	5	1	23	0	0	0	2	1	1	0	2
39	14	17.54	0.42	4	1	26	0	3	0	1	4	0	0	1
37	12	19.14	0.42	4	1	25	0	2	0	1	4	0	0	1
39	10	17.88	0.464286	3	1	23	0	1	0	2	1	0	0	2
40	6	21.97	0.588235	7	2	24	1	0	0	1	4	0	0	4
38	9	18.79	0.62963	3	1	25	0	1	0	2		0	0	2
40	12	16.62	0.553571	6	1	22	1	2	0	1	2	0	0	4
40	12	19.27	0.482143	4	2	24	0	2	0	2	4	0	0	2
37	13	24.57	0.630435	10	2	22	2	3	0	1	2	0	0	7
35	13	19.68	0.5	6	2	24	1	3	0	0	2	0	1	3
39	9	16.82	0.633333	9	1	24	2	1	0	1	4	0	0	7
40	7	19.53	0.28125	10	1	22	2	0	0	1	2	1	0	7
36	12	17.97	0.545455	7	1	23	1	2	0	0	3	0	0	3
40	11	21.63	0.592593	6	1	23	1	2	0	1	1	0	0	4
41	16	20.51	0.62	5	1	23	0	3	0	1		0	0	1
39	10	18.55	0.625	7	1	24	1	1	0	1	2	0	0	4
35	5	17.08	0.37931	9	1	23	2	0	0	1	2	0	0	7
40	11	21.88	0.482143	11	2	23	3	2	0	1	2	1	0	10
39	10	20.39	0.741379	9	1	24	2	1	0	1	4	0	0	7
37	11	20.13	0.56	9	1	24	2	2	0	0	2	1	0	6
41	21	21.48	0.5	4	1	24	0	3	0	0	2	0	0	0
38	9	17.04	0.571429	8	2	26	1	1	0	0	2	0	0	3
38	7	18.2	0.6	10	1	24	2	0	0	0	2	1	0	6
38	8	24.61	0.366667	10	1	21	2	0	0	0		1	0	6
40	14	18.05	0.571429	5	1	26	0	3		1	2	0	0	1
40	6	19.53	0.393939	12	1	23	3	0	0	0	2	0	0	9
40	11	17.45	0.517241	11	2	25	3	2	0	2	1	0	0	11
42	11	20.83	0.533333	5	1	24	0	2	0	0	2	0	0	0
40	10	16.65	0.517241	2	1	21	0	1	0	0	2	1	0	0
39	13	21.09	0.714286	2	1	26	0	3	0	0	3	0	0	0
38	8	21.76	0.586207	9	2	23	2	0	0	1	4	0	0	7
39	10	21.48	0.551724	7	2	28	1	1	0	2		0	0	5
38	10	19.43	0.384615	2	1	28	0	1	0	0		1	0	0
40	5	19.23	0.352941	5	1	25	0	0	0	0	2	0	0	0
40	12	20.08	0.615385	8	1	24	1	2	0	1	1	0	0	4
41	14	21.72	0.44	11	2	29	3	3	0	1	4	0	0	10
41	10	18.83	0.482759	5	1	23	0	1	0	0	2	0	0	0
42	13	18.97	0.466667	5	2	24	0	3	0	1	2	0	0	1
40	24	23.24	0.214286	5	2	27	0	3	0	1	2	0	0	1
40	11	21.27	0.7	7	1	24	1	2	0	1	2	0	0	4
40	12	20.39	0.851852	10	1	26	2	2	0	1	1	0	0	7
42	11	16.63	0.483333	14	1	25	3	2	0	1	2	1	0	10
42	12	18.22	0.678571	10	1	21	2	2	0	1	2	0	0	7
39	12	17.19	0.673077	11	1	28	3	2	0	2		0	0	11
40	11	18.13	0.714286	7	1	25	1	2	0	2	1	0	0	5
36	15	23.51	0.55	4	1	28	0	3	0	0	2	1	0	0
38	8	18.99	0.0208333	7	1	26	1	0	0	0	2	1	0	3
38	8	18.99	0.0208333	7	1	26	1	0	0	0	2	0	0	3
41	11	21.19	0.4	8	2	28	1	2	0	0		0	0	3
38	17	18.36	0.5	6	2	25	1	3	0	1		0	0	4
41	8	19.23	0.69697	11	1	24	3	0	0	2	4	0	0	11
39	5	21.43	0.529412	11	2	21	3	0	0	0	2	1	0	9
40	11	17.58	0.275862	12	1	26	3	2	0	1	2	0	0	10
37	6	16.61	0.310345	5	1	27	0	0	0	1	1	0	0	1
38	9	20.32	0.344828	11	1	24	3	1	0	1	2	0	0	10
40	9	17.19	0.6	12	1	23	3	1	0	1		1	0	10
41	15	21.09	0.75	4	2	27	0	3	0	2	1	0	0	2
39	14	20.2	0.66	10	1	26	2	3	0	0		1	0	6
40	10	20.52	0.65	9	2	24	2	1	0	1	2	0	0	7
39	9	19.92	0.5	8	1	23	1	1	0	1	2	0	0	4
40	26	20.32	0.833333	4	1	25	0	3	0	2		0	0	2
41	10	16.73	0.75	13	1	27	3	1	0	2	1	0	0	11
39	11	17.58	0.382353	5	1	23	0	2	0	1	4	0	0	1
39	13	21.3	0.615385	8	1	25	1	3	0	0	4	0	0	3
41	9	17.75	0.609375	5	2	24	0	1	0	1	4	0	0	1
39	10	22.46	0.62069	10	2	21	2	1	0	1	2	0	0	7
37	15	21.83	0.961538	4	2	27	0	3	0	2	1	0	0	2
39	5	19.43	0.515625	10	1	26	2	0	0	0	2	0	0	6
38	11	18.8	0.24	7	1	21	1	2	0	1	2	0	0	4
41	11	18.18	0.35	10	1	22	2	2	0	0		1	0	6
40	7	22.19	0.32	5	1	22	0	0	0	0		1	0	0
40	12	16.99	0.517857	8	1	23	1	2	0	1		0	0	4
39	20	20.57	0.638889	6	1	27	1	3	0	0		0	0	3
40	10	18.75	0.5	4	1	26	0	1	0	1	1		0	1
41	8	21.23	0.359375	8	2	25	1	0	0	1	1		0	4
38	10	22.41	0.261905	6	2	23	1	1	0	1	2	1	0	4
40	12	19.63	0.425926	8	2	23	1	2	0	1	2	0	0	4
41	11	18.9	0.666667	9	2	23	2	2	0	1	2	0	0	7
39	9	19.24	0.568966	8	2	25	1	1	0	1	1	0	0	4
41	19	22.12	0.5	5	2	24	0	3	0	0	2	1	0	0
40	12	21.09	0.535714	12	2	26	3	2	0	2	1	0	0	11
40	10	22.68	0.6	5	2	29	0	1	0	2	1	0	0	2
41	12	21.78	0.586207	8	1	23	1	2	0	0	2	0	0	3
39	14	24.88	0.75	6	1	29	1	3	0	2	1	0	0	5
39	9	16.77	0.396552	10	1	23	2	1	0	1		0	0	7
38	11	16.8	0.642857	10	1	25	2	2	0	1	1	0	0	7
40	11	22.21	0.517857	11	2	22	3	2	0	1	2	1	0	10
39	10	22.1	0.535714	9	2	25	2	1	0	1	2		0	7
39	10	17.26	0.607143	7	2	24	1	1	0	0		0	0	3
40	12	18.03	0.592593	8	1	24	1	2	0	1		0	0	4
38	11	22.57	0.576923	9	1	25	2	2	0	1	2	0	0	7
39	13	21.23	0.6	7	1	25	1	3	0	1	2	0	0	4
40	13	19.72	0.318182	5	2	24	0	3	0	1	2	0	0	1
39	8	16.33	0.580645	8	1	28	1	0	0	2	1	0	0	5
38	13	16.61	0.86	9	1	27	2	3	0	1	4	0	0	7
39	8	18.47	0.916667	6	1	22	1	0	0	0	2	0	0	3
38	11	18.36	0.823529	5	2	24	0	2	0	1	2	0	0	1
41	10	18.2	0.5	10	1	24	2	1	0	1	2	1	0	7
40	6	19.53	0.484848	5	2	25	0	0	0	1	2	0	0	1
41	11	24.39	0.448276	15	2	29	3	2	0	2	1	0	0	11
39	12	17.94	0.66	9	1	26	2	2	0	1	4	0	0	7
38	8	17.5	0.633333	12	2	21	3	0	0	0	2	0	0	9
37	16	23.24	0.52381	6	1	24	1	3	0	2	1	0	0	5
37	8	18.82	1.14286	3	1	23	0	0	0	1	1	0	0	1
39	9	21.64	0.4	12	1	22	3	1	0	0	2	1	0	9
39	6	18.44	0.393939	10	2	25	2	0	0	2	1	1	0	8
38	8	20.83	0.466667	9	1	24	2	0	0	0	3	1	0	6
37	10	18.82	0.923077	6	2	23	1	1	0	1	2	0	0	4
37	10	16.44	0.592593	8	2	21	1	1	0	0	2	0	0	3
42	9	18.94	0.289474	3	2	23	0	1	0	1	4	0	0	1
38	13	25.89	0.458333	9	2	23	2	3	0	1		0	0	7
37	13	21.23	0.478261	8	2	23	1	3	0	1	2	0	0	4
38	17	18.37	0.526316	4	2	24	0	3	0	2	1	0	0	2
40	12	18.83	0.517857	10	1	24	2	2	0	1	3	0	0	7
40	17	19.38	0.795455	10	2	24	2	3	0	0	3	1	0	6
40	10	19.23	0.633333	13	2	24	3	1	0	0	2	1	0	9
38	8	19.43	0.482143	7	2	23	1	0	0	1		0	0	4
42	10	20.09	0.40625	13	2	23	3	1	0	0	2	0	0	9
38	11	17.93	0.5	9	1	24	2	2	0	1	2	0	0	7
42	13	16.02	0.461538	6	2	28	1	3	0	2	1	0	0	5
41	10	24.72	0.361111	5	2	22	0	1	1	1	2	0	0	1
39	6	21.72	0.25	11	1	23	3	0	0	1	1	0	0	10
37	12	24.22	0.458333	10	1	25	2	2	0	1	1	0	0	7
38	10	18.73	0.357143	7	2	22	1	1	0	1	3	0	0	4
39	10	18.36	0.607143	11	1	23	3	1	0	1	2	1	0	10
39	7	20.03	0.46875	7	2	24	1	0	0	1	2	0	0	4
40	10	18.67	0.428571	10	1	26	2	1	0	2	1	0	0	8
40	8	18.75	0.677419	12	1	23	3	0	0	1	1	1	0	10
41	11	17.48	0.293103	14	2	22	3	2	0	1		0	0	10
42	11	21.78	0.387097	10	2	24	2	2	0	1	2	0	0	7
38	13	15.4	0.6	6	2	21	1	3	0	1		0	0	4
40	11	17.54	0.711538	8	2	22	1	2	0	1	1	0	0	4
40	10	19.03	0.5	10	2	26	2	1	0	1	1	0	0	7
40	8	21.05	0.53125	9	1	23	2	0	0	0	1	0	0	6
42	15	23.92	0.653846	8	2	24	1	3	0	2	1	0	0	5
40	12	19.15	0.648148	10	1	25	2	2	0	1	2	0	0	7
38	8	21.34	0.766667	9	1	24	2	0	0	1	2	0	0	7
40	9	19.43	0.333333	12	2	24	3	1	0	1	2	0	0	10
40	18	22.04	0.666667	4	2	29	0	3	0	2	1	0	0	2
40	10	20.45	0.466667	6	1	23	1	1	0	1	3	0	0	4
39	11	17.06	0.5	6	1	24	1	2	0	1		0	0	4
39	10	17.98	0.5	6	2	23	1	1	0	1	4	0	0	4
42	12	17.22	0.607143	12	2	27	3	2	0	2	1	0	0	11
41	8	16.96	0.621212	12	1	34	3	0	0	2	1	0	0	11
39	15	22.43	0.5	9	2	24	2	3	0	2	1	0	0	8
39	10	20.55	0.553571	8	2	26	1	1	0	1	2	0	0	4
39	8	31.63	0.580645	12	2	27	3	0	1	0	3	1	0	9
39	17	22.95	0.761905	4	2	32	0	3	0	1	1	0	0	1
41	8	17.83	0.306452	12	2	29	3	0	0	1	1	1	0	10
39	10	20.78	0.428571	9	1	27	2	1	0	2	1	0	0	8
39	12	18.43	0.863636	8	2	23	1	2	0	1	2	0	0	4
39	12	18.52	0.596154	9	2	25	2	2	0	1	4	0	0	7
39	10	17.51	0.413793	9	1	23	2	1	0	1	2	0	0	7
38	8	17.4	0.5	8	1	25	1	0	0	1		0	0	4
37	13	17.69	0.541667	8	1	26	1	3	0	2		0	0	5
39	10	20.23	0.66	7	1	23	1	1	0	1	2	0	0	4
39	12	21.52	0.346154	9	1	28	2	2	0	2		0	0	8
40	9	17.03	0.403226	10	1	26	2	1	0	2		0	0	8
38	12	18.75	0.645833	5	2	24	0	2	0	1	1	0	0	1
40	8	18.13	0.4	11	1	23	3	0	0	1	2	0	0	10
41	12	17.91	0.637931	9	2	21	2	2	0	1		0	0	7
40	9	17.21	0.45	10	2	24	2	1	0	1	2	0	0	7
38	5	18.73	0.484848	8	1	24	1	0	0	2	1	0	0	5
39	13	16.42	0.653846	9	2	22	2	3	0	1	2	0	0	7
39	11	17.43	0.480769	5	1	24	0	2	0	1	2	0	0	1
40	13	20.96	0.592593	11	1	24	3	3	0	1	2	0	0	10
40	10	20.78	0.366667	10	2	21	2	1	0	0	3	0	0	6
38	11	18.29	0.407407	10	2	29	2	2	0	2	1	0	0	8
38	10	16.8	0.611111	9	2	25	2	1	0	1	2	0	0	7
39	14	21.76	0.48	10	2	23	2	3	0	1	2	0	0	7
41	7	18.31	0.647059	3	2	25	0	0	0	0	2	0	0	0
39	10	19.95	0.465517	8	1	25	1	1	0	1		1	0	4
41	12	18.83	0.38	4	1	22	0	2	0	0	2	0	0	0
39	17	22.04	0.789474	5	1	26	0	3	0	1	2	0	0	1
39	18	22.46	0.5	8	2	25	1	3	0	2	2	0	0	5
41	11	18.43	0.413793	3	2	26	0	2	0	2	1	0	0	2
39	11	19.53	0.423077	9	1	22	2	2	0	1	2	0	0	7
40	19	20.34	0.225	8	2	27	1	3	0	2	1	0	0	5
39	9	21.02	0.416667	12	2	21	3	1	0	0	2	1	0	9
39	5	19.47	0.470588	13	2	23	3	0		0	3	1	0	9
39	5	20.08	0.409091	11	2	24	3	0	0	1	1	1	0	10
39	10	16.41	0.586207	11	2	30	3	1	0	0	3	1	0	9
41	6	19.63	0.69697	16	2	23	3	0	0	0	2	1	0	9
40	8	22.35	0.515625	13	2	26	3	0	0	1		1	0	10
39	6	22.14	0.272727	12	1	25	3	0	0	2	1	1	0	11
39	9	19.23	0.568966	11	1	25	3	1	0	1	1	1	0	10
37	10	19.63	0.307692	9	1	26	2	1	0	1	2	1	0	7
37	11	23.23	0.785714	8	1	32	1	2	1	0	3	1	0	3
38	8	20.43	0.603448	10	2	22	2	0	0	0	2	1	0	6
40	5	19.05	0.4	13	1	24	3	0	0	0	3	1	0	9
39	6	25.3	0.272727	12	2	26	3	0	0	0	2	1	0	9
37	9	21.45	0.462963	9	2	24	2	1	0	1	1		0	7
39	6	24.22	0.287879	13	1	22	3	0	0	0	2	1	0	9
41	30	23.34	0.0909091	8	1	38	1	3	0	0	3	1	0	3
43	9	22.86	0.352941	15	1	31	3	1	0	0		1	0	9
40	8	21.23	0.5	12	2	26	3	0	0	1	2	1	0	10
39	5	17.99	0.666667	11	2	23	3	0	0	0	4	1	0	9
38	28	23.15	1	5	1	39	0	3	0	0	3	1	0	0
40	8	18.73	0.387097	12	1	26	3	0	0	1		1	0	10
39	11	22.06	0.481481	12	1	24	3	2	0	0	2	1	0	9
39	5	23.63	0.318182	11	1	25	3	0	0	1	2	1	0	10
40	9	17.66	0.616667	10	1	26	2	1	0	1	4	1	0	7
41	6	22.89	0.271429	14	1	23	3	0	0	0	3	1	0	9
38	5	18.95	0.5	5	2	27	0	0	0	0	3	1	0	0
39	9	17.58	0.637931	11	2	23	3	1	0	1	3	1	0	10
37	11	21.72	0.25	9	1	25	2	2	0	0	2	1	0	6
39	7	22.83	0.241935	12	1	23	3	0	0	0	3	1	0	9
38	9	20.13	0.327586	11	1	26	3	1	0	1	2	0	0	10
39	5	19.95	0.617647	12	1	23	3	0	0	1	2	1	0	10
40	9	18.44	0.327586	6	2	27	1	1	0	2	1	0	0	5
39	11	20.96	0.425926	12	2	24	3	2	0	1	2	0	0	10
38	7	23.14	0.357143	5	1	22	0	0	0	1	2	0	0	1
39	9	18.04	0.62069	6	2	24	1	1	0	0	3	1	0	3
39	11	20.28	0.62963	8	2	21	1	2	0	1	2	0	0	4
39	10	18.22	0.407407	5	1	23	0	1	0	1	4	0	0	1
40	9	15.82	0.516667	8	2	23	1	1	0	0			0	3
40	8	18.26	0.435484	6	1	27	1	0	0	1	3	0	0	4
39	10	20.31	0.5	5	1	23	0	1	0	0	3	0	0	0
38	5	21.09	0.575758	7	1	26	1	0	0	0	2	0	0	3
41	8	23.61	0.25	10	2	24	2	0	0	0	3	0	0	6
36	13	22.63	0.695652	9	1	25	2	3	0	1	2	0	0	7
42	13	17.96	0.714286	12	2	25	3	3	0	1	1	0	0	10
44	12	20.64	0.640625	9	1	27	2	2	0	2	1	0	0	8
38	10	18.55	0.410714	6	1	29	1	1	0	1	2	0	0	4
40	31	24.64	0.4	2	1	26	0	3	0	2	1	0	0	2
39	10	17.26	0.448276	10	2	23	2	1	0	1	2	0	0	7
39	9	20.39	0.65	8	1	24	1	1	0	1	1	0	0	4
38	8	19.83	0.431034	12	2	25	3	0	0	1	2	0	0	10
40	9	20.7	0.548387	10	2	24	2	1	0	1	2	0	0	7
38	11	15.43	0.611111	4	2	24	0	2	0	2	1	0	0	2
39	9	18.37	0.37931	3	1	24	0	1	0	2	1	0	0	2
39	6	19.72	0.274194	8	1	24	1	0	0	0	2	0	0	3
39	11	18.42	0.5	10	2	23	2	2	0	1	2	0	0	7
40	9	20.2	0.645161	13	2	24	3	1	0	1	1	0	0	10
38	9	20.4	0.465517	10	1	26	2	1	0	2	2	0	0	8
39	12	19.63	0.481481	13	1	25	3	2	0	2	2	0	0	11
39	9	21.08	0.466667	13	2	23	3	1	0	1	3	0	0	10
37	14	21.56	0.0434783	10	1	22	2	3	0	1	4	1	0	7
39	7	16.43	0.419355	7	1	25	1	0	0	2	1	0	0	5
40	6	15.43	0.617647	12	2	23	3	0	0	0	2	0	0	9
40	11	19.03	0.5	5	1	24	0	2	0	1	2	0	0	1
40	13	17.38	0.653846	5	1	26	0	3	0	2	4	0	0	2
39	6	19.04	0.3	9	2	24	2	0	0	0	2	1	0	6
40	7	18.96	0.545455	6	1	26	1	0	0	1	1	0	0	4
39	8	18.48	0.258065	9	2	26	2	0	0	1	2	0	0	7
40	7	22.83	0.387097	9	1	30	2	0	1	0	2	1	0	6
40	5	21.09	0.514706	11	2	25	3	0	0	0	2	1	0	9
39	8	22.94	0.137931	8	2	25	1	0	0	0	2	1	0	3
41	6	18.86	0.471429	9	2	24	2	0	0	1	2	1	0	7
40	5	21.23	0.342857	7	1	22	1	0	0	0	2	1	0	3
39	8	19.23	0.333333	11	1	22	3	0	0	2	2	0	0	11
39	8	18.75	0.580645	7	1	21	1	0	0	0	2	1	0	3
40	10	20.03	0.583333	9	2	29	2	1	0	2	1	1	0	8
40	7	20.03	0.424242	11	1	23	3	0	1	1	1	1	0	10
39	5	19.14	0.367647	14	2	22	3	0	0	0	2	1	0	9
41	8	21.08	0.28125	10	2	23	2	0	0	1	2	0	0	7
41	7	24.56	0.323529	15	2	25	3	0	0	0	3	1	0	9
39	4	17.97	0.545455	10	2	24	2	0	0	2	3	1	0	8
37	6	18.37	0.645161	9	2	23	2	0	0	1	2	1	0	7
37	4	20.39	0.765625	10	2	23	2	0	0	0	3	1	0	6
38	8	19.56	0.516667	9	1	22	2	0	0	0	3	1	0	6
38	7	26.57	0.366667	8	1	25	1	0	0	0	2	1	0	3
38	11	20.32	0.565217	8	2	22	1	2	0	0	2	0	0	3
40	7	19.91	0.5625	2	1	22	0	0	0	0	3	1	0	0
39	17	19.05	0.409091	9	2	28	2	3	0	0	3	1	0	6
39	7	19.05	0.59375	3	1	25	0	0	0	0	2	1	0	0
39	5	20.57	0.272727	9	2	27	2	0	0	0	3	1	0	6
39	15	19.53	0.717391	11	2	23	3	3	0	0	2	1	0	9
41	8	20.4	0.40625	12	1	24	3	0	0	1	2	1	0	10
40	7	17.02	0.5625	12	2	24	3	0	0	1	2	1	0	10
40	4	21.83	0.416667	8	2	24	1	0	0	1	1	1	0	4
39	5	21.17	0.367647	11	2	28	3	0	0	0		1	0	9
41	5	18.11	0.319444	8	2	24	1	0	0	0	2	1	0	3
35	17	21.09	0.705882	8	2	24	1	3	0	0	2	1	0	3
29	5	20.76	0.666667	3	1	23	0	0	0	1	1	1	1	1
39	7	16	0.241935	9	2	25	2	0	0	1	2	1	0	7
41	14	17.97	0.807692	13	1	24	3	3	0	0		1	0	9
40	9	21.23	0.214286	2	2	24	0	1	0	1	4	0	0	1
40	12	19.14	0.407407	9	2	22	2	2	0	1	3	0	0	7
40	6	18.43	0.566667	8	2	20	1	0	0	0	2	1	0	3
40	9	21.33	0.483333	12	1	21	3	1	0	0	2	1	0	9
39	5	22.21	0.382353	13	2	23	3	0	0	0	2	1	0	9
39	12	18.86	0.3125	5	1	24	0	2	0	1	2	0	0	1
38	10	18.79	0.375	9	2	36	2	1	0	0	4	0	0	6
40	8	20.08	0.419355	9	1	25	2	0	0	1	4	0	0	7
40	18	21.88	0.736842	4	1	31	0	3	0	1	1	0	0	1
41	9	19.72	0.306452	12	2	22	3	1	0	1	2	1	0	10
39	7	18.03	0.380952	5	1	24	0	0	0	1	2	0	0	1
39	9	21.37	0.285714	3	2	26	0	1	0	1	3	0	0	1
39	5	19.48	0.5	11	1	22	3	0	0	0	2	1	0	9
41	11	19.98	0.413793	10	1	24	2	2	0	1	2	0	0	7
39	5	18.99	0.545455	11	2	26	3	0	0	0	2	1	0	9
39	11	21.02	0.444444	11	1	23	3	2	0	0		1	0	9
42	9	20.02	0.370968	8	1	25	1	1	0	1		0	0	4
38	11	18.83	0.59375	5	2	23	0	2	0	1	2	0	0	1
40	12	19.43	0.518519	8	2	26	1	2	0	1	4	0	0	4
40	8	17.83	0.553571	9	2	23	2	0	0	0	2	1	0	6
38	7	21.6	0.322581	5	2	23	0	0	0	1	1	0	0	1
40	11	17.13	0.586957	10	1	27	2	2		2	1	0	0	8
47	12	20.2	0.538462	11	2	22	3	2	0	1	2	0	0	10
40	9	19.92	0.741935	6	1	26	1	1	0	1	1	0	0	4
39	6	21.37	0.34375	5	2	27	0	0	0	1	1	0	0	1
39	6	22.55	0.390625	10	2	36	2	0	0	0	3	1	0	6
39	8	21.68	0.683333	11	1	30	3	0	0	2	1	0	0	11
40	5	20.77	0.338235	10	2	25	2	0	0	0	2	1	0	6
39	9	21.29	0.316667	9	2	24	2	1	0	1	4	0	0	7
37	11	16.44	0.673077	9	1	26	2	2	0	1	2	0	0	7
38	21	23.11	0.617647	3	1	33	0	3	0	0		0	0	0
39	14	20.44	0.32	12	2	28	3	3	0	0	4	1	0	9
36	11	16.8	0.48	7	1	25	1	2	0	1	2	0	0	4
38	10	19.62	0.5	9	2	27	2	1	0	0		1	0	6
39	9	20.19	0.339286	8	2	24	1	1	0	1	2	0	0	4
42	8	20.55	0.387097	11	2	22	3	0	0	0	2	1	0	9
38	11	30.09	0.4	7	1	25	1	2	0	1	1		0	4
39	7	21.22	0.5	5	1	27	0	0		1	2	0	0	1
41	11	18.08	0.607143	10	2	30	2	2	0	1	2	0	0	7
37	9	22.86	0.428571	8	1	23	1	1	0	0	2	1	0	3
40	16	17.98	0.541667	8	1	25	1	3	0	0	2	0	0	3
40	8	16.99	0.515625	12	1	24	3	0	0	1	2	1	0	10
40	11	18.2	0.551724	6	1	22	1	2	0	1	2	0	0	4
40	9	22.86	0.322581	8	2	28	1	1	0	1	2	0	0	4
39	15	22.49	0.782609	8	2	27	1	3	0	2		0	0	5
40	34	19.92	0.2	4	1	25	0	3	0	0	2	1	0	0
39	8	19.05	0.633333	10	1	24	2	0	0	1		1	0	7
41	9	17.91	0.645161	11	1	23	3	1	0	0	2	0	0	9
43	12	20.7	0.7	6	1	24	1	2	0	2	2	0	0	5
39	12	20.51	0.611111	5	2	25	0	2	0	2	1	0	0	2
40	8	19.14	0.453125	5	1	28	0	0	0	2	1	0	0	2
40	10	21.15	0.5	5	1	22	0	1	0	1	2	0	0	1
36	12	18.75	0.586957	8	1	28	1	2	0	2		0	0	5
41	15	22.43	0.461538	5	1	27	0	3	0	2	1	0	0	2
41	10	20.64	0.383333	8	1	22	1	1	0	1	2	0	0	4
41	8	18.1	0.475	5	2	21	0	0	0	0		0	0	0
41	8	24.61	0.612903	9	2	26	2	0	0	2	1	0	0	8
41	8	24.61	0.612903	9	2	26	2	0	0	2	1	0	0	8
39	10	20.2	0.482759	5	1	26	0	1	0	2	1	0	0	2
40	7	21.23	0.148148	7	2	36	1	0	0	2		1	0	5
41	10	18.9	0.693548	11	2	23	3	1	0	1	4	0	0	10
39	10	17.48	0.464286	6	2	23	1	1	0	1	2	0	0	4
39	8	18.82	0.516667	10	1	24	2	0	0	0	1	1	0	6
40	12	17.97	0.777778	11	1	23	3	2	0	0	2	0	0	9
40	10	20.83	0.672414	10	1	22	2	1	0	1	2	0	0	7
40	11	20.43	0.5	5	2	24	0	2	0	1	2	0	0	1
40	9	19.05	0.689655	10	2	25	2	1	0	1	2	0	0	7
39	10	20.7	0.637931	10	1	30	2	1	0	2	1	0	0	8
39	10	19.53	0.75	7	2	23	1	1	0	1	2	0	0	4
39	11	18.43	0.5	10	2	23	2	2	0	1		0	0	7
40	7	18.67	0.5625	7	1	26	1	0	0	2	1	0	0	5
39	13	20.2	0.78	10	2	23	2	3	0	1	4	0	0	7
41	8	17.38	0.515625	8	1	23	1	0	0	1	2	0	0	4
40	11	21.67	0.586207	10	2	25	2	2	0	1	4	0	0	7
40	11	21.3	0.75	9	1	24	2	2		0			0	6
40	11	21.3	0.75	9	1	24	2	2		0			0	6
41	10	19.71	0.333333	10	1	22	2	1	0	0	2		0	6
38	7	22.48	0.435484	12	1	23	3	0	0	0	2		0	9
39	8	18.73	0.333333	11	1	21	3	0	0	0	2		0	9
38	8	19.05	0.366667	11	2	23	3	0	0	0	2		0	9
40	7	24.44	0.140625	11	2	41	3	0	0	0	3		0	9
40	9	21.21	0.407407	8	1	29	1	1	0	1	2		0	4
39	11	19.98	0.214286	4	2	26	0	2	0	0	2		0	0
42	10	24.22	0.5	12	1	21	3	1	0	0	3		0	9
38	5	19.15	0.439394	10	1	27	2	0	0	2	1	1	0	8
40	8	21.48	0.66129	12	1	24	3	0	0	1	4		0	10
41	18	19.73	0.340909	9	1	25	2	3	0	1	2	0	0	7
37	10	16.94	0.4	6	1	28	1	1	0	2	2	0	0	5
39	10	23.01	0.37931	13	2	21	3	1	0	0		1	0	9
39	8	18.46	0.725806	9	2	23	2	0	1	1	2	0	0	7
39	12	15.56	0.634615	6	1	25	1	2	0	0	2	1	0	3
40	9	19.24	0.637931	11	2	22	3	1	0	1	2	1	0	10
41	12	18.44	0.407407	9	1	25	2	2	0	1	4	0	0	7
39	8	19.83	0.532258	7	2	21	1	0	0	1	2	0	0	4
42	10	20.7	0.533333	11	1	24	3	1	1	1	2		0	10
41	7	23.88	0.484375	11	2	24	3	0	0	1	3		0	10
42	8	21.48	0.666667	7	2	23	1	0	0	1			0	4
43	10	21.63	0.209677	9	2	25	2	1	0	0	3		0	6
39	10	23.63	0.571429	3	2	26	0	1	0	0	2		0	0
40	10	18.82	0.65	4	2	24	0	1	0	1	3		0	1
37	16	21.3	0.475	8	1	23	1	3	0	1	2		0	4
39	19	24.8	0.323529	8	1	25	1	3	0	0	3		0	3
40	8	19.42	0.629032	4	1	23	0	0	0	1	2	1	0	1
39	10	16.56	0.571429	11	2	21	3	1	0	0	2		0	9
40	32	21.91	0.714286	4	1	22	0	3	0	1	2	0	0	1
40	12	20.83	0.714286	10	2	26	2	2	0	1	2	0	0	7
40	7	19.93	0.258621	9	1	25	2	0	0	0		0	0	6
40	10	21.88	0.6	12	2	27	3	1	0	1		0	0	10
40	9	27.56	0.433333	10	1	23	2	1	0	0	3	0	0	6
38	10	16.65	0.5	9	2	26	2	1	0	2		0	1	8
38	16	16.65	0.295455	8	1	23	1	3	0	1	1	0	0	4
39	14	19.15	1	8	1	28	1	3	0	0	2	1	0	3
39	15	22.27	0.304348	10	1	23	2	3	0	1	2	1	0	7
41	8	18.67	0.30303	6	1	23	1	0	0	1	2	1	0	4
39	10	18.29	0.413793	5	1	23	0	1	0	1		0	0	1
40	6	18.95	0.693548	10	2	25	2	0	0	1	2	0	0	7
40	10	19.77	0.275862	12	2	24	3	1	0	1	2	0	0	10
40	8	18.32	0.419355	12	2	22	3	0	0	0	2	0	0	9
40	11	18.95	0.553571	8	2	21	1	2	0	1	2	0	0	4
40	8	17.48	0.4	9	2	23	2	0	0	0	2	0	0	6
39	5	19.33	0.396552	8	1	23	1	0	0	1	4	0	0	4
43	10	23.14	0.233333	12	2	24	3	1	0	1		0	0	10
41	12	20.77	0.303571	9	2	22	2	2	0	0	2	0	0	6
39	10	29.2	0.375	11	1	24	3	1	1	0	3	0	0	9
39	6	21.7	0.25	9	2	21	2	0	0	0	3	0	0	6
38	8	17.02	0.344828	9	2	26	2	0	0	2	2	0	0	8
44	10	21.11	0.290323	12	1	22	3	1	0	0	3	0	0	9
41	15	19.23	0.181818	8	1	24	1	3	0	2	1	0	0	5
38	9	20.96	0.339286	9	2	26	2	1	0	1	1	0	0	7
41	10	21.3	0.346154	8	2	22	1	1	0	0	2	0	0	3
40	20	17.19	0.565	9	1	21	2	3	0	0	4	0	0	6
39	7	23.24	0.310345	7	2	23	1	0	0	1	1	0	0	4
40	6	19.53	0.625	7	1	25	1	0	1	0	3	0	0	3
39	10	16.86	0.5	10	2	22	2	1	0	1	2	0	0	7
39	6	19.14	0.241935	10	1	22	2	0	0	0	2	0	0	6
40	8	21.48	0.15625	8	2	27	1	0	0	0		0	0	3
41	7	21.29	0.484848	10	2	25	2	0	0	0	3	0	0	6
40	9	23.8	0.470968	13	1	21	3	1	0	0	2	0	0	9
40	6	18.95	0.21875	9	2	21	2	0	0	0	4	0	0	6
40	6	16.44	0.46875	10	1	23	2	0	0	1	2	0	0	7
39	10	20.24	0.3125	9	2	23	2	1	0	0	3	0	0	6
40	8	20.7	0.333333	8	2	21	1	0	0	0	2	1	0	3
36	10	22.06	0.269231	11	2	26	3	1	0	1	2	0	0	10
40	6	27.26	0.34375	9	2	22	2	0	0	1	2	0	0	7
41	6	23.05	0.470588	12	1	22	3	0	0	0	3	0	0	9
39	8	17.22	0.551724	10	2	22	2	0	0	1	2	0	0	7
39	9	19.84	0.392857	9	1	23	2	1	0	1	4	0	0	7
40	6	20.26	0.274194	9	1	24	2	0	0	0	3	0	0	6
40	21	23.01	0.9375	6	2	26	1	3	0	0		0	0	3
[truncated: 30,053 more rows]

## Sheet: description
variable	description	type of variable
birthweek	Gestational age (completed week)	continuous variable
week_fst	the week of initiation of prenatal care	continuous variable
week_fst2	the week of initiation of prenatal care	categorical variable	0: week_fst<9; 1: 9<=week_fst<11; 2:11<= week_fst<13; 3: 13<= week_fst
bmi0	BMI at the first pregnancy visit (kg/m2)	continuous variable
r_w	Gestational weight gain (kg/week)	continuous variable
freq2	the number of prenatal care visits	categorical variable	0: freq_c<6; 1: 6<=freq_c <=8; 2: 8<freq_c <=10; 3: 10<freq_c
freq_c	the number of prenatal care visits	continuous variable
sex1	Neonatal gender	categorical variable	1=male; 2=female;
mage	Maternal age (y)	continuous variable
rgz_c2	Pregnancy-induced hypertension	categorical variable	0=none; 1=hyertention;
medu2	Maternal educational attainment	categorical variable	0=junior middle school or below; 1=senior middle school; 2=junior college degree or above;
mjob2	Maternal job	categorical variable	1=Intellectuals; 2=Workers; 3=Farmers; 4=Traders;
jigou	Prenatal care institutions	categorical variable	0=General hospitals; 1=Community hospitals;
birthwght2	Neonatal birth weight	categorical variable	0=normal birth weight; 1=low birth weight
group	dummy variable through combining of four-level of prenatal care visits and three-level of maternal educational attainment	categorical variable	0:Prenatal care visits <=5; Junior middle school or below; 1:Prenatal care visits <=5; Senior middle school; 2:Prenatal care visits <=5; Junior college degree or above; 3:Prenatal care visits 6-8; Junior middle school or below; 4:Prenatal care visits 6-8; Senior middle school ; 5:Prenatal care visits 6-8; Junior college degree or above ; 6:Prenatal care visits 9-10; Junior middle school or below …
			5
